# Supplementary material for: Increased reporting but decreased mortality associated with adverse events in patients undergoing lung cancer surgery: Competing forces in an era of heightened focus on care quality?
Source: PLoS One. 2020 Apr 9;15(4):e0231258. doi: 10.1371/journal.pone.0231258 (PMC7145007; doi:10.1371/journal.pone.0231258)
Supplement: S1 Data — (XLSX) [file pone.0231258.s001.xlsx]

## Sheet: proj1_data
Analysis_weight	DRG	age_years	sex	race	marital	discharge	vital	time_care	time_los	region	num_beds	ownership	year	primary	secondary	admission_type	admission_source	out_lung	ana_comp	ulcer	foreign	iatrogenic	blood	hip	haem	diab	dial	resp	vein	sepsis	wound	puncture	trans	any_ae	charlson	chf	valve	pulmcirc	perivasc	para	neuro	chrnlung	dm	dmcx	hypothy	renlfail	liver	ulcer	aids
124	75	62	0	1	1	1	0	5	1	1	5	3	2001	7		3	99	1	0	0	0	0	0	0	0	0	0	0	0	0	0	0	0	0	10	0	0	0	0	0	0	1	1	0	1	0	0	0	0
99	75	81	0	1	4	1	0	5	1	1	5	3	2001	2		3	99	1	0	0	0	0	0	0	0	0	0	0	0	0	0	0	0	0	3	0	1	0	0	0	0	1	0	0	0	0	0	0	0
110	75	76	1	1	1	5	0	16	1	1	5	3	2001	2	5	1	1	1	0	0	0	0	0	0	0	0	0	0	0	0	0	0	0	0	3	1	0	0	0	0	0	0	0	0	0	0	0	0	0
223	75	68	0	5	1	1	0	8	1	2	5	3	2001	2		1	1	1	0	0	0	0	0	0	0	0	0	0	0	0	0	0	0	0	3	0	0	1	0	0	0	1	0	0	0	0	0	0	0
47	75	71	1	1	9	1	0	9	1	3	5	3	2001	2		3	99	1	0	0	0	1	0	0	0	0	0	0	0	0	0	1	0	1	2	0	1	0	0	0	0	0	0	0	0	0	0	0	0
45	75	66	0	1	9	1	0	5	1	3	5	3	2001	2		3	99	1	0	0	0	0	0	0	0	0	0	0	0	0	0	0	0	0	9	0	0	0	0	0	0	1	0	0	0	0	0	0	0
49	75	72	0	5	9	1	0	13	1	3	5	3	2001	2		3	99	1	0	0	0	0	0	0	0	0	0	0	0	0	0	0	0	0	8	0	0	0	0	0	0	0	0	0	1	0	0	0	0
47	315	57	0	5	9	1	0	15	1	3	5	3	2001	6		3	99	1	0	0	0	0	0	0	0	0	0	0	0	0	0	0	0	0	2	0	0	0	0	0	0	0	0	0	0	0	0	0	0
49	75	81	0	5	9	1	0	9	1	3	5	3	2001	2		3	99	1	0	0	0	0	0	0	0	0	0	0	0	0	0	0	0	0	8	0	0	0	0	0	0	0	0	0	0	0	0	0	0
51	75	60	0	5	9	1	0	8	1	3	5	3	2001	6		3	99	1	0	0	0	0	0	0	0	0	0	0	0	0	0	0	0	0	2	0	0	0	0	0	0	0	0	0	0	0	0	0	0
51	75	65	0	5	9	1	0	11	1	3	5	3	2001	2		3	99	1	0	0	0	0	0	0	0	0	0	0	0	0	0	0	0	0	8	0	0	0	0	0	0	0	0	0	0	0	0	0	0
49	75	56	0	5	9	1	0	8	1	3	5	3	2001	3		3	99	1	0	0	0	0	0	0	0	0	0	0	0	0	0	0	0	0	9	0	0	0	0	0	0	1	0	0	0	0	0	0	0
127	75	75	1	1	1	1	0	5	1	4	5	3	2001	2	5	1	1	1	0	0	0	0	0	0	0	0	0	0	0	0	0	0	0	0	10	0	0	0	1	0	0	1	0	0	0	0	0	0	0
220	75	74	0	1	9	3	0	3	1	1	4	3	2001	2	7	1	1	1	0	0	0	0	0	0	0	0	0	0	0	0	0	0	0	0	3	0	0	0	0	0	0	1	0	0	0	0	0	0	0
67	75	77	0	1	9	3	0	7	1	2	2	3	2001	2	3	1	99	1	0	0	0	0	0	0	0	1	0	0	0	0	0	0	0	1	6	1	0	0	0	0	0	1	0	0	0	0	0	0	0
67	75	67	0	2	9	1	0	5	1	2	2	3	2001	2	3	2	99	1	0	0	0	0	0	0	0	0	0	0	0	0	0	0	0	0	2	0	0	0	0	0	0	0	0	0	0	0	0	0	0
795	75	56	0	1	1	1	0	10	1	3	3	2	2001	5		1	1	1	0	0	0	0	0	0	0	0	0	0	0	0	0	0	0	0	3	0	0	0	0	0	0	1	0	0	0	0	0	0	0
141	75	68	0	5	9	6	1	8	1	1	4	3	2001	2	5	1	1	1	0	0	0	0	0	0	0	0	0	1	1	0	0	0	0	1	3	0	0	1	0	0	0	0	0	0	0	0	0	0	0
134	75	78	0	5	9	3	0	5	1	1	4	3	2001	2		1	1	1	0	0	0	0	0	0	0	0	0	0	0	0	0	0	0	0	3	0	0	0	0	0	0	1	0	0	0	0	0	0	0
138	75	75	0	5	9	1	0	5	1	1	4	3	2001	2		1	1	1	0	0	0	0	0	0	0	0	0	0	0	0	0	0	0	0	2	0	0	0	0	0	0	0	0	0	0	0	0	0	0
136	75	78	0	5	9	6	1	12	1	1	4	3	2001	2		1	1	1	0	0	0	0	0	0	0	0	0	1	0	1	0	0	0	1	3	0	0	0	0	0	0	1	0	0	0	0	0	0	0
136	75	85	1	5	9	3	0	8	1	1	4	3	2001	2		1	1	1	0	0	0	0	0	0	0	0	0	0	0	0	0	0	0	0	2	0	0	0	0	0	0	0	0	0	0	0	0	0	0
124	75	68	1	5	9	5	0	7	1	1	4	3	2001	2		1	1	1	0	0	0	0	0	0	0	0	0	0	0	0	0	0	0	0	3	0	0	0	0	0	0	1	0	0	0	0	0	0	0
315	75	73	1	1	9	6	1	6	1	2	1	3	2001	2	7	1	1	1	0	0	0	0	0	0	0	0	0	1	0	0	0	0	0	1	3	0	0	0	0	0	0	0	0	0	0	0	0	0	0
384	75	44	0	5	9	1	0	15	1	4	2	3	2001	2		2	7	1	0	0	0	0	0	0	1	0	0	0	0	0	0	0	0	1	8	0	0	0	0	0	0	0	0	0	0	0	0	0	0
52	483	62	1	5	9	6	1	16	1	3	1	3	2001	8		3	99	1	0	0	0	0	0	0	0	0	0	0	0	0	0	0	0	0	3	0	0	0	0	0	0	0	0	0	0	0	0	0	0
378	75	73	1	1	1	1	0	10	1	3	1	1	2001	2	7	2	1	1	0	0	0	0	0	0	0	0	0	0	0	0	0	0	0	0	9	0	0	0	0	0	0	1	0	0	0	0	0	0	0
234	75	71	1	5	9	1	0	9	1	2	2	3	2001	2	4	1	1	1	0	0	0	0	0	0	0	0	0	0	0	0	0	0	0	0	3	0	0	0	0	0	0	1	0	0	0	0	0	0	0
29	75	68	1	1	9	1	0	7	1	1	4	3	2001	5	2	1	1	1	0	0	0	1	0	0	0	0	0	0	0	0	0	0	0	1	2	0	0	0	0	0	0	0	0	0	0	0	0	0	0
36	75	46	1	1	1	1	0	6	1	1	4	3	2001	6		1	1	1	0	0	0	0	0	0	0	0	0	0	0	0	0	0	0	0	3	0	0	0	0	0	0	1	0	0	0	0	0	0	0
44	75	64	1	5	9	1	0	9	1	1	4	3	2001	5		1	1	1	0	0	0	0	0	0	0	0	0	0	0	0	0	0	0	0	2	0	0	0	0	0	0	0	0	0	0	0	0	0	0
31	75	33	0	1	2	1	0	8	1	1	3	3	2001	6		1	1	1	0	0	0	0	0	0	0	0	0	0	0	0	0	0	0	0	2	0	0	0	0	0	0	0	0	0	0	0	0	0	0
30	75	69	1	1	1	1	0	4	1	1	3	3	2001	5		1	1	1	0	0	0	0	0	0	0	0	0	0	0	0	0	0	0	0	9	0	0	0	0	0	0	0	1	0	0	0	0	0	0
34	75	53	1	1	9	1	0	4	1	1	4	3	2001	7		1	1	1	0	0	0	0	0	0	0	0	0	0	0	0	0	0	0	0	10	0	0	0	0	0	0	1	0	0	0	0	0	0	0
32	75	54	0	2	4	1	0	17	1	1	4	3	2001	2	5	1	1	1	0	0	0	0	0	0	0	0	0	0	0	0	0	0	0	0	3	0	0	0	0	0	0	1	0	0	0	0	0	0	0
27	75	53	1	4	9	5	0	18	1	1	5	3	2001	3		2	1	1	0	0	0	0	0	0	0	0	0	0	0	0	0	0	0	0	15	0	0	0	0	0	0	1	0	0	0	0	0	0	1
33	75	74	1	1	9	1	0	33	1	1	5	3	2001	2		2	7	1	0	0	0	0	0	0	0	0	0	0	0	0	0	0	0	0	2	0	0	0	0	0	0	0	0	0	0	0	0	0	0
31	75	74	0	1	9	1	0	5	1	1	5	3	2001	2	7	1	1	1	0	0	0	0	0	0	0	0	0	0	0	0	0	0	0	0	3	0	0	1	0	0	0	1	0	0	0	0	0	0	0
30	75	63	1	1	9	1	0	7	1	1	5	3	2001	8	10	1	1	1	0	0	0	1	0	0	0	0	0	0	0	0	0	0	0	1	2	0	0	0	0	0	0	0	0	0	0	0	0	0	0
34	75	82	1	1	9	1	0	10	1	1	5	3	2001	7	2	1	1	1	0	0	0	0	0	0	0	0	0	0	0	0	0	0	0	0	10	0	0	0	0	0	0	0	0	1	0	0	0	0	0
45	75	64	0	1	9	1	0	6	1	1	2	3	2001	6		1	1	1	0	0	0	1	0	0	0	0	0	0	0	0	0	0	0	1	4	0	0	0	0	0	0	1	1	0	1	0	0	0	0
48	75	79	0	1	9	3	0	8	1	1	2	3	2001	2	7	1	1	1	0	0	0	0	0	0	0	0	0	0	0	0	0	0	0	0	2	0	0	0	0	0	0	0	0	0	0	0	0	0	0
55	75	75	1	1	9	1	0	7	1	1	2	3	2001	2	5	1	1	1	0	0	0	0	0	0	0	0	0	0	0	0	0	0	0	0	9	0	0	0	0	0	0	1	0	0	0	0	0	0	0
110	75	67	1	1	1	1	0	13	1	1	5	3	2001	2	5	1	1	1	0	0	0	0	0	0	0	0	0	0	0	0	0	0	0	0	8	0	0	0	0	0	0	0	0	0	0	0	0	0	0
35	75	74	0	1	9	1	0	15	1	1	3	3	2001	2	6	1	1	1	0	0	0	1	0	0	0	0	0	0	0	0	0	0	0	1	2	0	0	0	0	0	0	0	0	0	0	0	0	0	0
46	75	57	0	1	1	1	0	6	1	1	2	3	2001	6		1	1	1	0	0	0	1	0	0	0	0	0	0	0	0	0	0	0	1	8	0	0	0	0	0	0	0	0	0	0	0	0	0	0
45	75	66	1	1	1	1	0	5	1	1	2	3	2001	2	6	1	1	1	0	0	0	0	0	0	0	0	0	0	0	0	0	0	0	0	3	0	0	0	0	0	0	1	0	0	0	0	0	0	0
63	483	66	1	1	9	6	1	14	1	2	2	3	2001	2		1	99	1	0	0	0	0	0	0	0	0	0	1	0	0	0	0	0	1	9	0	0	0	0	0	0	1	0	0	0	0	0	0	0
61	75	78	0	1	9	1	0	11	1	2	2	3	2001	2		1	99	1	0	0	0	0	0	0	0	0	0	0	0	0	0	0	0	0	4	0	0	0	0	0	0	1	0	0	0	0	0	0	0
25	75	53	1	5	9	1	0	4	1	2	4	3	2001	5	7	1	3	1	0	0	0	0	0	0	0	0	0	0	0	0	0	0	0	0	2	0	0	0	0	0	0	0	0	0	0	0	0	0	0
21	75	68	0	5	9	1	0	4	1	2	3	3	2001	2		1	1	1	0	0	0	0	0	0	0	0	0	0	0	0	0	0	0	0	4	0	0	0	0	0	0	0	1	0	0	0	0	0	0
24	75	79	0	1	9	1	0	4	1	2	3	3	2001	2		1	1	1	0	0	0	0	0	0	0	0	0	0	0	0	0	0	0	0	3	0	0	0	0	0	0	1	0	0	0	0	0	0	0
20	75	71	0	1	9	5	0	7	1	2	3	3	2001	2		2	1	1	0	0	0	0	0	0	0	0	0	0	0	0	0	0	0	0	8	0	0	0	0	0	0	0	0	0	0	0	0	0	0
24	75	64	1	5	9	5	0	6	1	2	4	3	2001	6		3	3	1	0	0	0	0	0	0	0	0	0	0	0	0	0	0	0	0	4	0	0	0	0	0	0	0	0	0	0	0	0	0	0
46	75	70	1	5	9	5	0	6	1	2	3	3	2001	2		3	1	1	0	0	0	0	0	0	0	0	0	0	0	0	0	0	0	0	3	0	0	0	0	0	0	1	0	0	0	0	0	0	0
52	75	75	1	5	9	5	0	6	1	2	3	3	2001	2		3	1	1	0	0	0	0	0	0	0	0	0	0	0	0	0	0	0	0	2	0	0	0	0	0	0	0	0	0	0	0	0	0	0
92	75	43	0	5	9	1	0	7	1	2	2	3	2001	6		1	1	1	0	0	0	0	0	0	0	0	0	0	0	0	0	0	0	0	2	0	0	0	0	0	0	0	0	0	0	0	0	0	0
22	75	62	1	5	9	1	0	5	1	2	4	3	2001	7		1	1	1	0	0	0	0	0	0	0	0	0	0	0	0	0	0	0	0	4	0	0	0	0	0	0	1	1	0	0	0	0	0	0
50	75	58	0	5	9	1	0	5	1	2	3	3	2001	6		3	1	1	0	0	0	0	0	0	0	0	0	0	0	0	0	0	0	0	3	0	0	0	0	0	0	1	0	0	0	0	0	0	0
50	75	42	0	5	9	1	0	12	1	2	3	3	2001	5		3	7	1	0	0	0	0	0	0	0	0	0	0	0	0	0	0	0	0	8	0	0	0	0	0	0	0	0	0	0	0	0	0	0
22	75	57	0	1	9	1	0	3	1	2	4	3	2001	6		1	2	1	0	0	0	0	0	0	0	0	0	0	0	0	0	0	0	0	3	0	0	0	0	0	0	1	0	0	0	0	0	0	0
22	75	68	0	2	9	1	0	6	1	2	4	3	2001	2		1	2	1	0	0	0	0	0	0	0	0	0	0	0	0	0	0	0	0	3	0	0	0	0	0	0	0	1	0	0	0	0	0	0
23	75	42	1	1	9	1	0	7	1	2	5	3	2001	8		1	1	1	0	0	0	0	0	0	0	0	0	0	0	0	0	0	0	0	9	0	0	0	0	0	0	1	0	0	0	0	0	0	0
23	75	44	1	1	9	1	0	9	1	2	5	3	2001	7		1	1	1	0	0	0	1	0	0	0	0	0	0	0	0	0	0	0	1	3	0	0	0	0	0	0	1	0	0	0	0	0	0	0
23	75	67	0	1	9	1	0	6	1	2	5	3	2001	6		1	1	1	0	0	0	0	0	0	0	0	0	0	0	0	0	0	0	0	3	0	0	0	0	0	0	0	1	0	0	0	0	0	0
23	75	66	0	1	9	5	0	10	1	2	5	3	2001	2		1	1	1	0	0	0	0	0	0	0	0	0	1	0	0	0	0	0	1	3	0	0	0	0	0	0	0	1	0	0	0	0	0	0
45	75	63	1	5	9	5	0	5	1	2	3	3	2001	6		3	1	1	0	0	0	0	0	0	0	0	0	0	0	0	0	0	0	0	4	0	0	0	0	0	0	1	0	0	0	0	0	0	0
27	75	82	0	5	9	5	0	19	1	2	4	3	2001	2		3	1	1	0	0	0	0	0	0	0	0	0	0	0	0	0	0	0	0	8	0	0	0	0	0	0	0	0	0	0	0	0	0	0
23	75	73	0	1	1	1	0	7	1	3	2	3	2001	2	5	1	99	1	0	0	0	1	0	0	0	0	0	0	0	0	0	0	0	1	3	0	0	0	0	0	0	1	0	0	0	0	0	0	0
24	75	73	0	1	9	5	0	15	1	3	3	3	2001	2		3	99	1	0	0	0	0	0	0	0	0	0	0	0	0	0	0	0	0	3	0	0	0	0	0	0	1	0	0	0	0	0	0	0
23	75	72	1	1	9	5	0	11	1	3	3	3	2001	2		3	99	1	0	0	0	1	0	0	0	1	0	0	0	0	0	0	0	1	4	1	0	0	0	0	0	1	0	0	0	0	0	0	0
12	75	71	0	1	3	1	0	11	1	3	4	3	2001	2	6	1	1	1	0	0	0	1	0	0	0	0	0	0	0	0	0	0	0	1	3	0	0	0	0	0	0	1	0	0	1	0	0	0	0
12	75	62	1	1	1	1	0	7	1	3	4	3	2001	6		1	1	1	0	0	0	0	0	0	0	0	0	0	0	0	0	0	0	0	2	0	0	0	0	0	0	0	0	0	0	0	0	0	0
13	170	68	0	1	3	1	0	4	1	3	4	3	2001	2	7	1	1	1	0	0	0	1	0	0	0	0	0	0	0	0	0	0	0	1	2	0	0	0	0	0	0	0	0	0	0	0	0	0	0
11	75	68	1	1	1	1	0	5	1	3	4	3	2001	2	7	1	1	1	0	0	0	0	0	0	0	0	0	0	0	0	0	0	0	0	2	0	0	0	0	0	0	0	0	0	0	0	0	0	0
13	75	57	0	1	2	1	0	4	1	3	4	3	2001	6		1	1	1	0	0	0	0	0	0	0	0	0	0	0	0	0	0	0	0	2	0	0	0	0	0	0	0	0	0	0	0	0	0	0
117	75	64	1	1	9	1	0	5	1	3	4	3	2001	6		2	9	1	0	0	0	0	0	0	0	0	0	0	0	0	0	0	0	0	2	0	0	0	0	0	0	0	0	0	0	0	0	0	0
16	75	64	1	4	9	1	0	5	1	3	2	3	2001	6		3	99	1	0	0	0	1	0	0	0	0	0	0	0	0	0	0	0	1	8	0	0	0	0	0	0	0	0	0	0	0	0	0	0
145	75	63	0	4	3	1	0	5	1	3	3	1	2001	7		1	1	1	0	0	0	0	0	0	0	0	0	0	0	0	0	0	0	0	8	0	0	0	0	0	0	0	0	0	0	0	0	0	0
12	75	68	0	1	9	5	0	13	1	3	3	1	2001	2		3	99	1	0	0	0	1	0	0	0	0	0	0	0	0	0	0	0	1	8	0	0	0	0	0	0	0	0	0	0	0	0	0	0
25	75	62	1	2	9	5	0	20	1	3	4	3	2001	7		3	99	1	0	0	0	1	0	0	0	0	0	0	0	0	0	0	0	1	9	0	0	0	0	0	0	0	0	0	0	0	0	0	0
24	75	68	1	2	9	6	1	15	1	3	4	3	2001	2		3	99	1	0	0	0	0	0	0	0	0	0	0	0	0	0	0	0	0	9	0	0	0	0	0	0	1	0	0	0	0	0	0	0
15	75	51	0	2	9	1	0	10	1	3	3	3	2001	7		3	99	1	0	0	0	0	0	0	0	0	0	0	0	0	0	0	0	0	2	0	0	0	0	0	0	0	0	0	0	0	0	0	0
24	75	41	0	1	5	1	0	5	1	3	3	3	2001	5	8	1	99	1	0	0	0	0	0	0	0	0	0	0	0	0	0	0	0	0	2	0	0	0	0	0	0	0	0	0	0	0	0	0	0
24	75	65	1	2	1	1	0	11	1	3	3	3	2001	2	6	1	99	1	0	0	0	0	0	0	0	0	0	0	0	0	0	0	0	0	10	0	0	0	0	1	0	1	0	0	0	0	0	0	0
23	75	54	0	1	1	1	0	4	1	3	3	3	2001	6	8	1	99	1	0	0	0	0	0	0	0	0	0	0	0	0	0	0	0	0	9	0	1	0	0	0	0	1	0	0	0	0	0	0	0
25	75	65	1	4	1	6	1	5	1	3	3	3	2001	6	8	1	99	1	0	0	0	0	0	0	0	0	0	0	0	0	0	0	0	0	3	0	0	0	0	0	0	0	0	0	0	0	0	0	0
15	75	63	1	1	9	1	0	23	1	3	4	1	2001	7		3	99	1	0	0	0	0	0	0	0	0	0	0	0	0	0	0	0	0	3	0	0	0	0	0	0	1	0	0	0	0	0	0	0
15	75	75	0	1	9	1	0	5	1	3	4	1	2001	2		3	99	1	0	0	0	0	0	0	0	0	0	0	0	0	0	0	0	0	2	0	0	0	0	0	0	0	0	0	0	0	0	0	0
215	75	67	1	1	9	3	0	13	1	3	5	3	2001	2	7	2	7	1	0	0	0	0	0	0	0	0	0	0	0	0	0	0	0	0	4	0	1	0	0	0	0	1	0	0	0	0	0	0	0
143	75	86	0	1	3	5	0	11	1	3	3	1	2001	6	7	1	1	1	0	0	0	1	0	0	0	0	0	0	0	0	0	0	0	1	3	0	0	0	0	0	0	1	0	0	0	0	0	0	0
38	75	67	0	1	9	1	0	2	1	4	4	3	2001	2		3	99	1	0	0	0	0	0	0	0	0	0	0	0	0	0	0	0	0	2	0	0	0	0	0	0	0	0	0	0	0	0	0	0
431	75	61	1	1	1	1	0	12	1	4	4	3	2001	6		1	1	1	0	0	0	1	0	0	0	0	0	0	0	0	0	0	0	1	9	0	0	0	0	0	0	1	0	0	0	0	0	0	0
36	75	72	0	1	9	1	0	4	1	4	4	3	2001	2		3	99	1	0	0	0	0	0	0	0	0	0	0	0	0	0	0	0	0	2	0	0	0	0	0	0	0	0	0	0	0	0	0	0
66	75	65	0	1	9	1	0	7	1	4	4	3	2001	2		3	99	1	0	0	0	0	0	0	0	0	0	0	0	0	0	0	0	0	4	1	0	0	0	0	0	1	0	0	0	0	0	0	0
189	75	66	0	1	9	1	0	10	1	4	5	3	2001	2	3	1	1	1	0	0	0	0	0	0	0	0	0	0	0	0	0	0	0	0	3	0	0	0	0	0	0	1	0	0	0	0	0	0	0
571	75	65	0	1	4	1	0	6	1	4	3	3	2001	6		1	1	1	0	0	0	0	0	0	0	0	0	0	0	0	0	0	0	0	2	0	0	0	0	0	0	0	0	0	0	0	0	0	0
41	75	65	1	1	9	1	0	14	1	3	5	3	2001	2		3	99	1	0	0	0	0	0	0	0	0	0	0	0	0	0	0	0	0	8	0	0	0	0	0	0	0	0	0	0	0	0	0	0
42	75	70	0	1	9	1	0	9	1	3	5	3	2001	2		3	99	1	0	0	0	0	0	0	0	0	0	0	0	0	0	0	0	0	2	0	0	0	0	0	0	0	0	0	0	0	0	0	0
194	483	71	1	1	3	3	0	63	1	3	5	3	2001	2		3	99	1	0	0	0	0	0	0	0	0	0	0	0	0	0	0	0	0	3	0	0	0	0	0	0	0	0	0	0	0	0	0	0
194	75	63	1	1	3	1	0	10	1	3	5	3	2001	2		1	1	1	0	0	0	0	0	0	0	0	0	0	0	0	0	0	0	0	3	0	0	0	0	0	0	0	1	0	0	0	0	0	0
242	75	62	0	1	9	1	0	6	1	1	4	3	2001	6	8	1	1	1	0	0	0	1	0	0	0	0	0	0	0	0	0	0	0	1	2	0	0	0	0	0	0	0	0	0	0	0	0	0	0
32	75	74	0	1	9	3	0	10	1	1	5	3	2001	2		3	99	1	0	0	0	0	0	0	0	0	0	0	0	0	0	0	0	0	8	0	0	0	0	0	0	0	0	0	1	0	0	0	0
32	75	65	1	1	9	6	1	14	1	1	5	3	2001	5		3	99	1	0	0	0	0	0	0	0	0	0	1	0	0	0	0	0	1	8	0	0	0	0	0	0	0	0	0	0	0	0	0	0
48	75	44	1	1	9	1	0	5	1	1	2	3	2001	2		3	99	1	0	0	0	0	0	0	0	0	0	0	0	0	0	0	0	0	3	0	0	0	0	0	0	1	0	0	0	0	0	0	0
43	483	70	1	2	9	6	1	63	1	1	2	3	2001	2		3	99	1	0	0	0	0	0	0	0	1	0	0	1	0	0	0	0	1	2	0	0	1	0	0	1	0	0	0	0	0	0	0	0
39	75	51	1	1	9	1	0	12	1	1	2	3	2001	5		3	99	1	0	0	0	0	0	0	0	0	0	0	0	0	0	0	0	0	3	0	0	0	0	0	0	1	0	0	0	0	0	0	0
40	75	67	1	1	9	1	0	6	1	1	3	3	2001	5		3	99	1	0	0	0	0	0	0	0	0	0	0	0	0	0	0	0	0	3	0	0	0	0	0	0	0	0	0	0	0	0	0	0
32	75	75	1	1	9	5	0	6	1	1	3	3	2001	2		3	99	1	0	0	0	0	0	0	0	0	0	0	0	0	0	0	0	0	3	0	0	0	0	0	0	1	0	0	0	0	0	0	0
27	75	56	0	5	9	5	0	11	1	2	4	3	2001	7		3	1	1	0	0	0	0	0	0	0	0	0	0	0	0	0	0	0	0	3	0	0	0	0	0	0	1	0	0	0	0	0	0	0
26	75	50	1	5	9	5	0	5	1	2	4	3	2001	5		3	1	1	0	0	0	0	0	0	0	0	0	0	0	0	0	0	0	0	2	0	0	0	0	0	0	0	0	0	0	0	0	0	0
26	75	50	1	1	4	1	0	16	1	2	5	3	2001	6	8	1	1	1	0	0	0	1	0	0	0	0	0	0	0	0	0	0	0	1	8	0	0	0	0	0	0	0	0	0	0	0	0	0	0
26	75	71	1	1	1	1	0	6	1	2	5	3	2001	2	5	1	1	1	0	0	0	0	0	0	0	0	0	0	0	0	0	0	0	0	3	0	0	0	0	0	0	1	0	0	0	0	0	0	0
22	75	65	1	2	4	1	0	4	1	2	5	3	2001	2	6	1	1	1	0	0	0	0	0	0	0	0	0	0	0	0	0	0	0	0	2	0	0	0	0	0	0	0	0	0	0	0	0	0	0
50	75	66	1	1	9	1	0	10	1	2	3	3	2001	2	7	3	99	1	0	0	0	0	0	0	0	0	0	0	0	0	0	0	0	0	3	0	0	0	0	0	0	1	0	0	0	0	0	0	0
26	75	64	0	2	9	1	0	7	1	2	2	3	2001	2	3	1	1	1	0	0	0	0	0	0	0	0	0	0	0	0	0	0	0	0	3	0	0	0	0	0	0	0	1	0	0	0	0	0	0
150	75	61	0	1	4	1	0	5	1	3	3	3	2001	7		3	99	1	0	0	0	0	0	0	0	0	0	0	0	0	0	0	0	0	9	0	0	0	0	0	0	1	0	0	0	0	0	0	0
200	75	77	1	1	1	1	0	12	1	3	3	3	2001	2		3	99	1	0	0	0	0	0	0	0	0	0	0	0	0	0	0	0	0	9	0	0	0	0	0	0	1	0	0	1	0	0	0	0
206	75	63	0	1	3	1	0	9	1	3	3	3	2001	5		3	99	1	0	0	0	1	0	0	0	0	0	0	0	0	0	0	0	1	4	0	0	0	0	0	0	1	1	0	0	0	0	0	0
403	75	75	0	1	3	1	0	9	1	3	2	1	2001	2	6	3	1	1	0	0	0	0	0	0	0	0	0	1	0	0	0	0	0	1	2	0	0	0	0	0	0	0	0	0	0	0	0	0	0
54	75	56	1	1	9	1	0	14	1	3	3	3	2001	2		3	99	1	0	0	0	0	0	0	1	0	0	1	0	0	0	0	0	1	4	0	0	0	0	0	0	1	0	0	0	0	0	0	0
55	75	68	1	1	9	3	0	16	1	3	3	3	2001	2		3	99	1	0	0	0	0	0	0	0	0	0	0	0	0	0	0	0	0	3	0	0	0	0	0	0	1	0	0	0	0	0	0	0
57	75	41	1	1	9	1	0	10	1	3	3	3	2001	5		3	99	1	0	0	0	0	0	0	0	0	0	0	0	0	0	0	0	0	2	0	0	0	0	0	0	0	0	0	0	0	0	0	0
62	75	54	0	1	9	1	0	5	1	3	4	3	2001	6		3	99	1	0	0	0	0	0	0	0	0	0	0	0	0	0	0	0	0	2	0	0	0	0	0	0	0	0	0	1	0	0	0	0
57	75	76	1	5	2	1	0	12	1	3	4	3	2001	99		1	1	1	0	0	0	0	0	0	0	0	0	0	0	0	0	0	0	0	8	0	0	0	0	0	0	0	0	0	0	0	0	0	0
172	75	73	0	1	2	1	0	7	1	3	4	3	2001	2	3	1	1	1	0	0	0	0	0	0	0	0	0	0	0	0	0	0	0	0	3	0	0	0	0	0	0	1	0	0	0	0	0	0	0
129	75	76	1	2	1	1	0	3	1	3	5	3	2001	2		3	99	1	0	0	0	0	0	0	0	0	0	0	0	0	0	0	0	0	9	0	0	0	0	0	0	1	0	0	0	0	0	0	0
143	75	65	0	1	1	1	0	4	1	3	5	3	2001	2		3	99	1	0	0	0	0	0	0	0	0	0	0	0	0	0	0	0	0	9	0	0	0	0	0	0	0	0	0	0	0	0	0	0
59	75	48	0	1	1	1	0	4	1	3	4	3	2001	6	8	1	99	1	0	0	0	0	0	0	0	1	0	0	0	0	0	0	0	1	2	0	0	0	0	0	0	0	0	0	0	0	0	0	0
63	75	77	0	1	3	3	0	13	1	3	4	3	2001	2	7	1	99	1	0	0	0	1	0	0	0	0	0	0	0	0	0	0	0	1	3	0	0	0	0	0	0	1	0	0	0	0	0	0	0
66	75	61	1	1	1	1	0	6	1	3	2	3	2001	7	8	2	9	1	0	0	0	0	0	0	0	0	0	0	0	0	0	0	0	0	3	0	0	0	0	0	0	1	0	0	0	0	0	0	0
41	75	53	0	1	1	1	0	3	1	3	4	3	2001	6	8	1	99	1	0	0	0	0	0	0	0	0	0	0	0	0	0	0	0	0	8	0	0	0	0	0	0	0	0	0	0	0	0	0	0
41	75	68	0	1	1	6	1	16	1	3	4	3	2001	2	8	1	99	1	0	0	0	0	0	0	0	0	0	1	0	0	0	0	0	1	4	0	0	0	0	0	0	1	0	0	0	0	0	0	0
39	75	43	0	1	1	1	0	6	1	3	4	3	2001	7	8	1	99	1	0	0	0	0	0	0	0	0	0	0	0	0	0	0	0	0	3	0	0	0	0	0	0	1	0	0	0	0	0	0	0
61	75	58	1	1	9	1	0	7	1	3	3	3	2001	7		3	99	1	0	0	0	1	0	0	0	0	0	0	0	0	0	0	0	1	3	0	0	0	0	0	0	1	0	0	0	0	0	0	0
61	75	75	0	1	1	1	0	6	1	3	4	3	2001	2	6	1	1	1	0	0	0	0	0	0	0	0	0	0	0	0	0	0	0	0	2	0	0	0	0	0	0	0	0	0	0	0	0	0	0
55	75	67	1	4	1	1	0	10	1	3	4	3	2001	2		1	1	1	0	0	0	0	0	0	0	0	0	0	0	0	0	0	0	0	3	0	0	0	0	0	0	1	0	0	0	0	0	0	0
211	75	69	0	1	1	1	0	6	1	3	3	3	2001	2	5	1	1	1	0	0	0	0	0	0	0	0	0	0	0	0	0	0	0	0	2	0	0	0	0	0	0	0	0	0	0	0	0	0	0
430	75	56	0	1	1	1	0	11	1	4	4	3	2001	10		1	1	1	0	0	0	1	0	0	0	0	0	0	0	0	0	0	0	1	2	0	0	0	0	0	0	0	0	0	0	0	0	0	0
61	75	78	0	5	9	1	0	9	1	4	3	3	2001	7		1	1	1	0	0	0	0	0	0	0	0	0	0	0	0	0	0	0	0	4	0	0	0	1	0	0	1	0	0	1	0	0	0	0
60	75	70	1	5	9	1	0	4	1	4	4	3	2001	7		1	1	1	0	0	0	0	0	0	0	0	0	0	0	0	0	0	0	0	2	0	0	0	0	0	0	0	0	0	0	0	0	0	0
37	75	66	0	5	9	1	0	9	1	4	3	3	2001	2		3	99	1	0	0	0	0	0	0	0	0	0	0	0	0	0	0	0	0	9	0	0	0	0	0	0	1	0	0	0	0	0	0	0
34	75	61	1	5	9	1	0	6	1	4	3	3	2001	5		3	99	1	0	0	0	0	0	0	0	0	0	0	0	0	0	0	0	0	8	0	0	0	0	0	0	0	0	0	0	0	0	0	0
33	75	80	1	5	9	5	0	7	1	4	3	3	2001	2		3	99	1	0	0	0	0	0	0	0	0	0	0	0	0	0	0	0	0	4	0	0	0	0	0	0	1	1	0	0	0	0	0	0
31	75	73	0	5	9	3	0	8	1	4	3	3	2001	2		3	99	1	0	0	0	1	0	0	0	0	0	0	0	0	0	0	0	1	2	0	0	0	0	0	0	0	0	0	0	0	0	0	0
428	75	61	1	5	9	1	0	5	1	4	3	3	2001	7		1	1	1	0	0	0	0	0	0	0	0	0	0	0	0	0	0	0	0	2	0	0	0	0	0	0	0	0	0	0	0	0	0	0
99	75	71	1	1	9	1	0	37	1	2	2	2	2001	2		1	1	1	0	0	0	0	0	0	0	1	0	0	0	0	0	0	0	1	3	1	0	0	0	0	0	0	0	0	0	0	0	0	0
53	75	60	1	5	9	5	0	3	1	2	3	3	2001	6		3	1	1	0	0	0	0	0	0	0	0	0	0	0	0	0	0	0	0	8	0	0	0	1	0	0	0	0	0	0	0	0	0	0
46	75	57	0	5	9	5	0	4	1	2	3	3	2001	6		3	1	1	0	0	0	0	0	0	0	0	0	0	0	0	0	0	0	0	3	0	0	0	0	0	0	1	0	0	0	0	0	0	0
51	75	67	1	5	9	5	0	9	1	2	3	3	2001	2		3	1	1	0	0	0	1	0	0	0	0	0	0	0	0	0	0	0	1	2	0	0	0	0	0	0	0	0	0	0	0	0	0	0
50	75	74	1	5	9	5	0	7	1	2	3	3	2001	2		3	1	1	0	0	0	0	0	0	0	0	0	0	0	0	0	0	0	0	2	0	0	0	0	0	0	0	0	0	0	0	0	0	0
49	75	58	0	5	9	5	0	5	1	2	3	3	2001	2		3	1	1	0	0	0	0	0	0	0	0	0	0	0	0	0	0	0	0	3	0	0	0	0	0	0	0	1	0	0	0	0	0	0
49	75	78	1	5	9	5	0	8	1	2	3	3	2001	2		3	1	1	0	0	0	0	0	0	0	0	0	0	0	0	0	0	0	0	9	0	0	0	0	0	0	1	0	0	0	0	0	0	0
47	75	52	0	5	9	5	0	4	1	2	3	3	2001	2		3	1	1	0	0	0	0	0	0	0	0	0	0	0	0	0	0	0	0	4	0	0	0	0	0	0	1	1	0	0	0	0	0	0
23	75	68	1	5	9	5	0	3	1	2	4	3	2001	2		3	1	1	0	0	0	0	0	0	0	0	0	0	0	0	0	0	0	0	3	0	0	0	0	0	0	0	1	0	0	0	0	0	0
55	75	81	1	5	9	3	0	28	1	2	2	3	2001	2	6	2	7	1	0	0	0	0	0	0	0	0	0	0	0	0	0	0	0	0	3	1	0	0	0	0	0	0	0	0	0	0	0	0	0
50	75	60	0	5	9	1	0	6	1	2	2	3	2001	6	8	1	1	1	0	0	0	0	0	0	0	0	0	0	0	0	0	0	0	0	3	0	0	0	0	0	0	1	0	0	0	0	0	0	0
24	75	75	1	5	9	9	0	8	1	2	4	3	2001	2	6	1	1	1	0	0	0	1	0	0	0	0	0	0	0	0	0	0	0	1	3	0	0	0	0	0	0	1	0	0	0	0	0	0	0
24	75	60	1	5	9	1	0	5	1	2	4	3	2001	6	8	1	1	1	0	0	0	0	0	0	0	0	0	0	0	0	0	0	0	0	3	0	0	0	0	0	0	1	0	0	0	0	0	0	0
150	75	60	0	1	1	1	0	6	1	4	3	3	2001	6		3	99	1	0	0	0	1	0	0	0	0	0	0	0	0	0	0	0	1	2	0	0	0	0	0	0	0	0	0	0	0	0	0	0
386	75	57	0	5	9	1	0	10	1	4	2	3	2001	6		2	2	1	0	0	0	0	0	0	0	0	0	0	0	0	0	0	0	0	2	0	0	0	0	0	0	0	0	0	0	0	0	0	0
372	75	59	1	5	9	1	0	4	1	4	2	3	2001	6		1	9	1	0	0	0	0	0	0	0	0	0	0	0	0	0	0	0	0	9	0	0	0	0	0	0	0	1	0	0	0	0	0	0
309	75	45	0	3	1	1	0	8	1	4	4	3	2001	6		1	1	1	0	0	0	0	0	0	0	0	0	0	0	0	0	0	0	0	8	0	0	0	0	0	0	0	0	0	0	0	0	0	0
49	75	77	1	1	9	1	0	4	1	4	4	3	2001	2		2	1	1	0	0	0	0	0	0	0	0	0	0	0	0	0	0	0	0	2	0	0	0	0	0	0	0	0	0	0	0	0	0	0
55	75	60	0	1	9	1	0	6	1	4	4	3	2001	7		1	1	1	0	0	0	0	0	0	0	0	0	0	0	0	0	0	0	0	2	0	0	0	0	0	0	0	0	0	0	0	0	0	0
55	75	74	1	1	9	1	0	5	1	4	4	3	2001	2		1	1	1	0	0	0	0	0	0	0	0	0	0	0	0	0	0	0	0	2	0	0	0	0	0	0	0	0	0	0	0	0	0	0
74	75	80	0	5	9	1	0	4	1	2	4	3	2001	2	7	1	1	1	0	0	0	0	0	0	0	0	0	0	0	0	0	0	0	0	3	0	0	0	0	0	0	0	0	0	0	0	0	0	0
133	75	62	0	5	1	1	0	6	1	2	3	3	2001	6		1	9	1	0	0	0	0	0	0	0	0	0	0	0	0	0	0	0	0	8	0	0	0	0	0	0	0	0	0	0	0	0	0	0
239	75	52	1	1	1	1	0	6	1	2	3	3	2001	6		1	9	1	0	0	0	0	0	0	0	0	0	0	0	0	0	0	0	0	2	0	0	0	0	0	0	0	0	0	0	0	0	0	0
263	75	75	1	1	9	1	0	9	1	2	4	3	2001	2		3	99	1	0	0	0	0	0	0	0	0	0	0	0	0	0	0	0	0	9	0	1	0	0	0	0	1	0	0	0	0	0	0	0
83	75	73	1	5	9	3	0	7	1	1	1	3	2001	2		1	1	1	0	0	0	0	0	0	0	0	0	0	0	0	0	0	0	0	4	0	0	0	0	0	0	1	0	0	0	0	0	0	0
141	75	57	0	1	9	1	0	6	1	2	4	2	2001	7	8	1	2	1	0	0	0	0	0	0	0	0	0	0	0	0	0	0	0	0	2	0	0	0	0	0	0	0	0	0	0	0	0	0	0
141	75	70	1	1	9	1	0	9	1	2	4	2	2001	2	7	2	1	1	0	0	0	0	0	0	0	0	0	0	0	0	0	0	0	0	8	0	0	0	0	0	0	0	0	0	0	0	0	0	0
143	75	63	0	1	9	1	0	13	1	2	4	2	2001	6	8	2	1	1	0	0	0	0	0	0	0	0	0	0	0	0	0	0	0	0	2	0	1	0	0	0	0	0	0	0	1	0	0	0	0
154	75	71	0	1	9	1	0	10	1	2	4	2	2001	2	3	1	1	1	0	0	0	1	0	0	0	0	0	1	0	0	0	0	0	1	3	0	0	0	0	0	0	1	0	0	0	0	0	0	0
56	75	70	1	1	9	1	0	5	1	3	1	3	2001	2		3	99	1	0	0	0	0	0	0	0	0	0	0	0	0	0	0	0	0	4	0	0	0	0	0	0	1	0	0	0	0	0	0	0
40	75	71	0	1	9	5	0	8	1	3	5	3	2001	2		2	1	1	0	0	0	0	0	0	0	0	0	0	0	0	0	0	0	0	3	0	0	0	0	0	0	0	1	0	0	0	0	0	0
25	75	68	1	5	9	1	0	9	1	2	2	3	2001	2		1	1	1	0	0	0	1	0	0	0	0	0	0	0	0	0	0	0	1	3	0	0	0	0	0	0	0	0	0	0	0	0	0	0
32	75	64	0	5	9	3	0	9	1	4	2	3	2001	7		3	99	1	0	0	0	0	0	0	0	0	0	0	0	0	0	0	0	0	5	1	0	0	1	0	0	1	0	0	0	0	0	0	0
32	75	63	1	5	9	3	0	3	1	4	2	3	2001	2		3	99	1	0	0	0	0	0	0	0	0	0	0	0	0	0	0	0	0	3	0	0	0	0	0	0	1	0	0	0	0	0	0	0
31	75	80	0	5	9	3	0	5	1	4	2	3	2001	2		3	99	1	0	0	0	1	0	0	0	0	0	0	0	0	0	0	0	1	2	0	0	0	0	0	0	0	0	0	0	0	0	0	0
35	75	71	0	5	9	3	0	4	1	4	2	3	2001	2		3	99	1	0	0	0	0	0	0	0	0	0	0	0	0	0	0	0	0	10	0	0	0	0	0	0	1	1	0	0	0	0	0	0
502	75	68	1	1	1	1	0	7	1	3	5	3	2001	2		2	1	1	0	0	0	0	0	0	0	0	0	0	0	0	0	0	0	0	3	0	0	0	1	0	0	0	0	0	0	0	0	0	0
44	75	75	1	5	9	1	0	8	1	2	3	3	2001	2	7	1	1	1	0	0	0	1	0	0	0	0	0	0	0	0	0	0	0	1	3	0	0	0	0	0	0	1	0	0	0	0	0	0	0
44	75	74	0	5	9	1	0	14	1	2	3	3	2001	2	7	1	1	1	0	0	0	0	0	0	0	0	0	0	0	0	0	0	0	0	10	0	0	0	0	0	0	1	1	0	0	0	0	0	0
50	75	62	0	5	9	1	0	7	1	2	3	3	2001	7		1	1	1	0	0	0	0	0	0	0	0	0	0	0	0	0	0	0	0	9	0	0	0	0	0	0	1	0	0	0	0	0	0	0
44	75	69	0	1	9	5	0	16	1	2	4	3	2001	2	7	1	1	1	0	0	0	0	0	0	0	0	0	0	0	0	0	0	0	0	3	0	0	0	0	0	0	1	0	0	0	0	0	0	0
44	75	65	1	1	9	1	0	14	1	2	4	3	2001	2	5	1	1	1	0	0	0	0	0	0	0	0	0	0	0	0	0	0	0	0	4	0	0	0	0	0	0	1	0	0	0	0	0	0	0
46	75	74	0	1	9	1	0	6	1	2	4	3	2001	2	6	1	1	1	0	0	0	0	0	0	0	0	0	0	0	0	0	0	0	0	3	0	0	0	0	0	0	1	0	0	0	0	0	0	0
46	75	66	1	1	9	1	0	12	1	2	4	3	2001	2	5	1	1	1	0	0	0	1	0	0	0	0	0	0	0	0	0	0	0	1	4	0	0	0	0	0	0	1	0	0	0	0	0	0	0
49	75	70	1	1	9	1	0	9	1	2	4	3	2001	2	5	1	1	1	0	0	0	0	0	0	0	0	0	0	0	0	0	0	0	0	4	0	0	0	0	0	0	0	1	0	0	0	0	0	0
22	75	72	1	1	9	1	0	6	1	2	4	2	2001	99		2	1	1	0	0	0	1	0	0	0	0	0	0	0	0	0	0	0	1	3	0	0	0	0	0	0	1	0	0	0	0	0	0	0
51	75	57	1	1	9	5	0	8	1	2	3	3	2001	7	5	1	1	1	0	0	0	0	0	0	0	0	0	0	0	0	0	1	0	1	9	0	0	0	0	0	0	1	0	0	0	0	0	0	0
47	75	37	0	1	9	1	0	10	1	2	3	3	2001	3	7	1	1	1	0	0	0	0	0	0	0	0	0	0	1	0	0	0	0	1	3	0	0	1	0	0	0	1	0	0	0	0	0	0	0
47	75	66	1	1	9	3	0	13	1	1	3	3	2001	2		1	1	1	0	0	0	0	0	0	0	0	0	1	0	0	0	0	0	1	5	1	0	0	0	0	0	1	0	0	0	0	0	0	0
47	75	79	1	1	9	1	0	9	1	1	3	3	2001	2	5	1	1	1	0	0	0	0	0	0	0	0	0	0	0	0	0	0	0	0	2	0	0	0	0	0	0	0	0	0	0	0	0	0	0
30	75	67	1	1	9	1	0	7	1	1	4	3	2001	2	7	1	1	1	0	0	0	0	0	0	0	0	0	0	0	0	0	0	0	0	10	0	0	0	0	0	0	1	0	0	0	0	0	0	0
33	75	68	1	1	9	1	0	15	1	1	4	3	2001	2	8	1	1	1	0	0	0	1	0	0	0	0	0	0	0	0	0	0	0	1	3	0	0	0	0	0	0	1	0	0	0	0	0	0	0
35	75	75	0	1	9	1	0	8	1	1	4	3	2001	5	2	1	1	1	0	0	0	0	0	0	0	0	0	0	0	0	0	0	0	0	8	0	0	0	0	0	0	0	0	0	0	0	0	0	0
35	75	74	0	5	9	1	0	10	1	1	4	3	2001	2	3	1	1	1	0	0	0	0	0	0	0	0	0	0	0	0	0	0	0	0	4	0	0	0	0	0	0	1	0	0	0	0	0	0	0
47	75	56	0	1	9	1	0	5	1	1	4	2	2001	8		1	1	1	0	0	0	0	0	0	0	0	0	0	0	0	0	0	0	0	3	0	0	0	0	0	0	1	0	0	1	0	0	0	0
43	75	53	0	1	9	1	0	7	1	1	4	2	2001	5	7	1	1	1	0	0	0	1	0	0	0	0	0	0	0	0	0	0	0	1	2	0	0	0	0	0	0	0	0	0	0	0	0	0	0
46	75	47	1	1	9	1	0	5	1	1	4	2	2001	5		1	1	1	0	0	0	0	0	0	0	0	0	0	0	0	0	0	0	0	3	0	0	0	0	0	0	1	0	0	0	0	0	0	0
47	75	61	0	1	9	1	0	4	1	1	4	2	2001	7		1	1	1	1	0	0	0	0	0	0	0	0	0	0	0	0	0	0	1	3	0	0	0	0	0	0	1	0	0	0	0	0	0	0
46	75	72	0	1	9	1	0	11	1	1	4	2	2001	2	5	1	1	1	0	0	0	0	0	0	1	0	0	1	0	0	0	1	0	1	9	0	0	0	0	0	0	1	0	0	0	0	0	0	0
25	75	79	1	5	9	5	0	14	1	2	5	3	2001	2		3	99	1	0	0	0	0	0	0	0	0	0	0	0	0	0	0	0	0	4	0	0	0	0	0	0	1	0	0	0	0	0	0	0
24	75	53	1	5	9	1	0	6	1	2	5	3	2001	7		3	99	1	0	0	0	0	0	0	0	0	0	0	0	0	0	0	0	0	8	0	0	0	0	0	0	0	0	0	0	0	0	0	0
22	75	83	0	5	9	3	0	9	1	2	5	3	2001	2		3	99	1	0	0	0	0	0	0	0	0	0	0	0	0	0	0	0	0	3	0	0	0	0	0	0	0	1	0	0	0	0	0	0
24	75	74	0	5	9	3	0	10	1	2	5	3	2001	2		3	99	1	0	0	0	0	0	0	0	0	0	0	0	0	0	0	0	0	5	1	0	0	0	0	0	1	1	0	0	0	0	0	0
196	75	56	0	2	9	1	0	9	1	3	5	2	2001	2		1	1	1	0	0	0	0	0	0	0	0	0	0	0	0	0	0	0	0	2	0	0	0	0	0	0	0	0	0	0	0	0	0	0
71	75	53	1	5	9	1	0	3	1	2	1	3	2001	6		1	1	1	0	0	0	0	0	0	0	0	0	0	0	0	0	0	0	0	2	0	0	0	0	0	0	0	0	0	0	0	0	0	0
630	75	77	0	1	3	1	0	11	1	3	4	3	2001	2		1	1	1	0	0	0	0	0	0	0	0	0	0	0	0	0	0	0	0	2	0	0	0	0	0	0	0	0	0	0	0	0	0	0
39	75	68	1	1	9	1	0	4	1	3	4	2	2001	2		3	99	1	0	0	0	0	0	0	0	0	0	0	0	0	0	0	0	0	2	0	0	0	0	0	0	0	0	0	0	0	0	0	0
37	75	46	1	1	9	1	0	6	1	3	4	2	2001	3		3	99	1	0	0	0	0	0	0	0	0	0	0	0	0	0	0	0	0	2	0	0	0	0	0	0	0	0	0	0	0	0	0	0
191	75	62	0	1	4	1	0	11	1	2	5	2	2001	5		1	99	1	0	0	0	0	0	0	0	0	0	0	0	0	0	0	0	0	2	0	0	0	0	0	0	0	0	0	1	0	0	0	0
22	75	80	0	1	9	5	0	6	1	2	4	1	2001	2	5	1	99	1	0	0	0	1	0	0	0	0	0	0	0	0	0	0	0	1	2	0	0	0	0	0	0	0	0	0	0	0	0	0	0
24	75	57	0	1	9	1	0	5	1	2	4	1	2001	6		1	99	1	0	0	0	0	0	0	0	0	0	0	0	0	0	0	0	0	2	0	0	0	0	0	0	0	0	0	0	0	0	0	0
23	75	71	1	1	9	1	0	3	1	2	4	1	2001	2	7	1	99	1	0	0	0	0	0	0	0	0	0	0	0	0	0	0	0	0	3	0	0	0	0	0	0	1	0	0	0	0	0	0	0
22	75	72	0	1	9	1	0	8	1	2	4	1	2001	2	5	1	99	1	0	0	0	0	0	0	0	0	0	0	0	0	0	0	0	0	3	0	0	0	0	0	0	1	0	0	0	0	0	0	0
22	75	58	1	1	9	1	0	12	1	2	4	1	2001	5		1	99	1	0	0	0	0	0	0	0	0	0	0	0	0	0	0	0	0	10	0	0	0	0	0	0	1	1	0	0	0	0	0	0
107	75	55	1	5	9	1	0	3	1	1	5	3	2002	6		1	1	1	0	0	0	0	0	0	0	0	0	0	0	0	0	0	0	0	2	0	0	0	0	0	0	0	0	0	0	0	0	0	0
137	75	55	1	1	1	1	0	6	1	1	5	3	2002	6		1	1	1	0	0	0	0	0	0	0	0	0	0	0	0	0	0	0	0	2	0	0	0	0	0	0	0	0	0	0	0	0	0	0
124	75	65	0	1	1	1	0	7	1	1	5	3	2002	2	5	1	1	1	0	0	0	0	0	0	0	0	0	0	0	0	0	0	0	0	3	0	0	0	0	0	0	1	0	0	0	0	0	0	0
232	75	64	0	1	1	1	0	5	1	2	5	3	2002	5		1	1	1	0	0	0	0	0	0	0	0	0	0	0	0	0	0	0	0	3	0	0	0	0	0	0	1	0	0	0	0	0	0	0
231	75	55	0	3	1	1	0	8	1	2	5	3	2002	6		1	1	1	0	0	0	0	0	0	0	0	0	0	0	0	0	0	0	0	8	0	0	0	0	0	0	0	0	0	0	0	0	0	0
234	75	65	0	1	2	1	0	18	1	2	5	3	2002	2		3	7	1	0	0	0	1	0	0	0	0	0	0	0	0	0	0	0	1	9	0	0	0	0	0	0	0	0	0	0	0	0	0	0
322	75	57	0	2	2	1	0	7	1	3	5	2	2002	4		3	99	1	0	0	0	0	0	0	0	0	0	0	0	0	0	0	0	0	2	0	0	0	0	0	0	0	0	0	0	0	0	0	0
51	75	47	0	5	9	1	0	4	1	3	5	3	2002	6		3	99	1	0	0	0	0	0	0	0	0	0	0	0	0	0	0	0	0	2	0	0	0	0	0	0	0	0	0	0	0	0	0	0
47	75	73	1	5	9	5	0	31	1	3	5	3	2002	2		3	99	1	0	0	0	0	0	0	0	0	0	1	0	0	0	0	0	1	4	0	0	0	0	0	0	1	0	0	0	0	0	0	0
60	75	79	0	5	9	1	0	15	1	3	5	3	2002	2		3	99	1	0	0	0	0	0	0	0	0	0	0	0	0	0	0	0	0	9	0	0	0	0	0	0	1	0	0	0	0	0	0	0
55	75	74	0	5	9	1	0	11	1	3	5	3	2002	6		3	99	1	0	0	0	0	0	0	0	0	0	0	0	0	0	0	0	0	3	0	0	0	0	0	0	0	0	0	0	0	0	0	0
71	75	81	0	1	9	3	0	6	1	2	2	3	2002	2	6	3	99	1	0	0	0	0	0	0	0	0	0	0	0	0	0	0	0	0	3	0	0	0	0	0	0	0	1	0	0	0	0	0	0
82	75	74	1	1	9	1	0	7	1	2	2	3	2002	2	7	3	99	1	0	0	0	0	0	0	0	0	0	0	0	0	0	0	0	0	3	0	0	0	0	0	0	1	0	0	0	0	0	0	0
140	75	62	0	5	9	3	0	9	1	1	4	3	2002	3		1	1	1	0	0	0	0	0	0	0	0	0	0	0	0	0	0	0	0	2	0	0	0	0	0	0	0	0	0	0	0	0	0	0
125	75	67	0	5	9	1	0	9	1	1	4	3	2002	2		1	1	1	0	0	0	0	0	0	0	0	0	0	0	0	0	0	0	0	3	0	0	0	0	0	0	1	0	0	0	0	0	0	0
138	75	66	0	5	9	1	0	5	1	1	4	3	2002	2		1	1	1	0	0	0	0	0	0	0	0	0	0	0	0	0	0	0	0	2	0	0	0	0	0	0	0	0	0	0	0	0	0	0
155	75	64	1	5	9	1	0	6	1	1	4	3	2002	3		1	1	1	0	0	0	0	0	0	0	0	0	0	0	0	0	0	0	0	2	0	0	0	0	0	0	0	0	0	0	0	0	0	0
722	75	77	1	5	3	1	0	22	1	4	2	3	2002	2		2	1	1	0	0	0	1	0	0	0	0	0	1	0	0	0	0	0	1	9	0	0	0	0	0	0	0	1	0	0	0	0	0	0
504	75	58	1	1	2	6	1	8	1	4	2	3	2002	5		2	1	1	0	0	0	0	0	0	0	0	0	1	0	0	0	0	0	1	3	0	0	0	0	0	0	0	0	0	0	0	0	0	0
770	75	65	0	1	4	1	0	10	1	1	3	3	2002	2		1	9	1	0	0	0	0	0	0	0	0	0	1	0	0	0	0	0	1	3	0	0	0	0	0	0	1	0	0	0	0	0	0	0
442	75	75	1	1	1	5	0	14	1	3	2	1	2002	2		1	1	1	0	0	0	0	0	0	0	0	0	0	0	0	0	0	0	0	3	0	0	0	0	0	0	1	0	0	0	0	0	0	0
546	75	57	1	1	1	1	0	9	1	4	2	2	2002	7		1	1	1	0	0	0	0	0	0	0	0	0	0	0	0	0	0	0	0	2	0	0	0	0	0	0	0	0	0	0	0	0	0	0
81	75	76	1	1	9	1	0	12	1	1	2	3	2002	2	6	1	1	1	0	0	0	1	0	0	0	0	0	0	0	0	0	0	0	1	2	0	0	0	0	0	0	0	0	0	0	0	0	0	0
1074	75	49	1	5	1	1	0	14	1	1	4	3	2002	3		1	1	1	0	0	0	0	0	0	0	0	0	0	0	0	0	0	0	0	8	0	0	0	0	0	0	0	0	0	0	0	0	0	0
164	75	83	0	1	9	1	0	20	1	1	3	3	2002	2	5	2	1	1	0	0	0	0	0	0	0	0	0	0	0	0	0	0	0	0	8	0	0	0	0	0	0	0	0	0	0	0	0	0	0
144	75	63	0	1	9	1	0	8	1	1	3	3	2002	6		1	1	1	0	0	0	0	0	0	0	0	0	0	0	0	0	0	0	0	3	0	0	0	0	0	0	1	0	0	0	0	0	0	0
147	75	66	1	1	9	1	0	7	1	1	3	3	2002	2	7	1	1	1	0	0	0	0	0	0	0	0	0	0	0	0	0	0	0	0	9	0	0	0	0	0	0	1	0	0	0	0	0	0	0
33	75	54	0	1	2	1	0	4	1	1	3	3	2002	5		1	1	1	0	0	0	0	0	0	0	0	0	0	0	0	0	0	0	0	2	0	0	0	0	0	0	0	0	0	0	0	0	0	0
31	75	77	0	2	1	1	0	26	1	1	4	3	2002	6		1	1	1	0	0	0	0	0	0	0	1	0	0	0	0	0	0	0	1	2	0	0	0	0	0	0	0	0	0	0	0	0	0	0
33	75	79	0	1	9	1	0	6	1	1	5	3	2002	2	7	1	1	1	0	0	0	0	0	0	0	0	0	0	0	0	0	0	0	0	3	0	1	0	0	0	0	1	0	0	1	0	0	0	0
29	75	68	1	4	9	1	0	4	1	1	5	3	2002	2	7	1	1	1	0	0	0	0	0	0	0	0	0	0	0	0	0	0	0	0	2	0	0	0	0	0	0	0	0	0	0	0	0	0	0
29	75	67	0	1	9	1	0	5	1	1	5	3	2002	2	5	1	1	1	0	0	0	0	0	0	0	0	0	0	0	0	0	0	0	0	3	0	0	0	0	0	0	1	0	0	1	0	0	0	0
30	75	61	1	1	9	1	0	5	1	1	5	3	2002	5	8	1	1	1	0	0	0	0	0	0	0	0	0	0	0	0	0	0	0	0	2	0	0	0	0	0	0	0	0	0	0	0	0	0	0
35	75	56	0	1	4	1	0	6	1	1	5	3	2002	5		1	1	1	0	0	0	0	0	0	0	0	0	0	0	0	0	0	0	0	8	0	1	0	0	0	0	0	0	0	0	0	0	0	0
67	75	40	1	1	9	1	0	6	1	1	2	3	2002	5		1	1	1	0	0	0	0	0	0	0	0	0	0	0	0	0	0	0	0	9	0	0	0	0	0	0	1	0	0	0	0	0	0	0
59	75	66	0	5	9	1	0	5	1	1	2	3	2002	2	3	1	1	1	0	0	0	0	0	0	0	0	0	0	0	0	0	0	0	0	2	0	0	0	0	0	0	0	0	0	0	0	0	0	0
66	75	69	1	1	9	3	0	18	1	1	1	3	2002	2	3	1	1	1	0	0	0	0	0	0	0	0	0	0	0	0	0	0	0	0	9	0	0	0	0	0	0	1	0	0	0	0	0	0	0
62	75	68	1	4	9	3	0	7	1	1	1	3	2002	5		1	1	1	0	0	0	0	0	0	0	0	0	0	0	0	0	0	0	0	3	0	0	0	0	0	0	0	1	0	0	0	0	0	0
63	75	58	0	1	9	3	0	15	1	1	1	3	2002	6		1	1	1	0	0	0	0	0	0	0	0	0	0	0	0	0	0	0	0	2	0	0	0	0	0	0	0	0	0	0	0	0	0	0
260	75	77	1	2	3	1	0	3	1	1	4	3	2002	2	7	2	1	1	0	0	0	0	0	0	0	0	0	0	0	0	0	0	0	0	8	0	0	0	0	0	0	0	0	0	0	0	0	0	0
42	75	58	0	1	1	1	0	6	1	1	2	3	2002	5		1	1	1	0	0	0	1	0	0	0	0	0	0	0	0	0	0	0	1	2	0	0	0	0	0	0	0	0	0	0	0	0	0	0
168	75	73	0	1	1	1	0	5	1	1	3	3	2002	2		3	99	1	0	0	0	0	0	0	0	0	0	0	0	0	0	0	0	0	3	0	0	0	0	0	0	0	0	0	0	0	0	0	0
51	75	63	1	3	9	1	0	6	1	1	2	3	2002	6		1	1	1	0	0	0	0	0	0	1	0	0	0	0	0	0	0	0	1	8	0	0	0	0	0	0	0	0	0	0	0	0	0	0
65	75	76	1	1	9	1	0	8	1	2	2	3	2002	2		3	99	1	0	0	0	0	0	0	0	0	0	0	0	0	0	0	0	0	3	0	0	0	0	0	0	1	0	0	0	0	0	0	0
48	75	65	1	1	9	1	0	5	1	2	2	3	2002	6		3	99	1	0	0	0	0	0	0	0	0	0	0	0	0	0	0	0	0	2	0	0	0	0	0	0	0	0	0	0	0	0	0	0
23	75	63	1	1	9	1	0	8	1	2	3	3	2002	5		1	1	1	0	0	0	0	0	0	0	0	0	0	0	0	0	0	0	0	2	0	0	0	0	0	0	0	0	0	0	0	0	0	0
22	75	50	0	2	9	1	0	8	1	2	3	3	2002	4		1	1	1	0	0	0	0	0	0	0	0	0	1	0	0	0	0	0	1	2	0	0	0	0	0	0	0	0	0	0	0	0	0	0
23	75	53	0	5	9	3	0	35	1	2	4	3	2002	2		1	1	1	0	0	0	0	0	0	0	0	0	1	0	0	0	0	0	1	2	0	0	0	0	0	0	0	0	0	0	0	0	0	0
96	75	78	0	5	3	1	0	4	1	2	5	3	2002	2		3	99	1	0	0	0	0	0	0	0	0	0	0	0	0	0	0	0	0	2	0	0	0	0	0	0	0	0	0	0	0	0	0	0
186	75	73	0	5	2	1	0	5	1	2	5	3	2002	2		3	99	1	0	0	0	0	0	0	0	0	0	0	0	0	0	0	0	0	3	0	0	0	0	0	0	1	0	0	0	0	0	0	0
74	75	66	0	5	9	1	0	4	1	2	2	3	2002	2	5	1	1	1	0	0	0	0	0	0	0	0	0	0	0	0	0	0	0	0	2	0	0	0	0	0	0	0	0	0	0	0	0	0	0
24	75	64	0	5	9	1	0	5	1	2	5	3	2002	2	7	1	1	1	0	0	0	1	0	0	0	0	0	0	0	0	0	0	0	1	2	0	0	0	0	0	0	0	0	0	0	0	0	0	0
22	75	72	1	5	9	1	0	4	1	2	5	3	2002	2	5	1	1	1	0	0	0	0	0	0	0	0	0	0	0	0	0	0	0	0	9	0	0	0	0	0	0	1	0	0	0	0	0	0	0
25	75	57	0	5	9	1	0	5	1	2	5	3	2002	5		1	1	1	0	0	0	0	0	0	0	0	0	0	0	0	0	0	0	0	2	0	0	0	0	0	0	0	0	0	0	0	0	0	0
114	75	79	0	1	3	1	0	9	1	2	4	3	2002	99		1	9	1	0	0	0	0	0	0	0	0	0	0	0	0	0	0	0	0	3	0	0	0	0	0	0	1	0	0	0	0	0	0	0
49	75	75	1	5	9	5	0	4	1	2	3	3	2002	2	5	3	1	1	0	0	0	0	0	0	0	0	0	0	0	0	0	0	0	0	2	0	0	0	0	0	0	0	0	0	0	0	0	0	0
25	75	67	0	1	9	1	0	4	1	2	4	3	2002	2		1	2	1	0	0	0	0	0	0	0	0	0	0	0	0	0	0	0	0	3	1	0	0	0	0	0	0	0	0	1	0	0	0	0
22	75	56	1	1	9	1	0	3	1	2	4	3	2002	5		1	1	1	0	0	0	0	0	0	0	0	0	0	0	0	0	0	0	0	3	0	0	0	0	0	0	1	0	0	0	0	0	0	0
27	75	72	1	1	9	5	0	7	1	2	5	3	2002	2		1	1	1	0	0	0	0	0	0	0	0	0	0	0	0	0	0	0	0	4	1	0	0	0	0	0	0	1	0	0	0	0	0	0
26	75	76	1	1	9	5	0	6	1	2	5	3	2002	2		1	1	1	0	0	0	0	0	0	0	0	0	0	0	0	0	0	0	0	3	0	0	0	0	0	0	1	0	0	0	0	0	0	0
51	75	59	1	5	9	1	0	3	1	2	3	3	2002	6		1	1	1	0	0	0	0	0	0	0	0	0	0	0	0	0	0	0	0	8	0	0	0	0	0	0	0	0	0	0	0	0	0	0
52	75	72	1	5	9	1	0	8	1	2	3	3	2002	2		1	1	1	0	0	0	0	0	0	0	0	0	0	0	0	0	0	0	0	2	0	0	0	0	0	0	0	0	0	0	0	0	0	0
52	75	72	1	5	9	3	0	18	1	2	3	3	2002	2		1	1	1	0	0	0	0	0	0	0	0	0	0	0	0	0	0	0	0	8	0	0	0	0	0	0	0	0	0	0	0	0	0	0
27	75	70	1	5	9	1	0	4	1	2	4	3	2002	2		1	1	1	0	0	0	0	0	0	0	0	0	0	0	0	0	0	0	0	3	0	0	0	0	0	0	0	1	0	0	0	0	0	0
18	75	71	1	1	9	1	0	5	1	3	3	3	2002	2		3	99	1	0	0	0	1	0	0	0	0	0	0	0	0	0	0	0	1	3	0	0	0	1	0	0	0	0	0	0	0	0	0	0
10	75	48	1	5	2	1	0	3	1	3	4	3	2002	5		1	1	1	0	0	0	0	0	0	0	0	0	0	0	0	0	0	0	0	2	0	0	0	0	0	0	0	0	0	0	0	0	0	0
11	75	50	1	5	1	1	0	6	1	3	4	3	2002	5		1	1	1	0	0	0	0	0	0	0	0	0	0	0	0	0	0	0	0	8	0	0	0	0	0	0	0	0	0	0	0	0	0	0
11	75	49	0	5	2	1	0	23	1	3	4	3	2002	6		1	1	1	0	0	0	1	0	0	0	0	0	0	0	0	0	0	0	1	2	0	0	0	0	0	0	0	0	0	0	0	0	0	0
13	75	70	1	5	1	3	0	21	1	3	4	3	2002	2	5	1	1	1	0	0	0	0	0	0	0	0	0	0	0	0	0	0	0	0	8	0	0	0	0	0	0	0	0	0	1	0	0	0	0
17	75	54	0	1	9	1	0	26	1	3	2	3	2002	6		3	99	1	0	1	0	0	0	0	0	0	0	0	0	0	0	0	0	1	3	0	0	0	0	0	0	1	0	0	1	0	0	0	0
17	75	74	1	1	9	1	0	6	1	3	2	3	2002	2		3	99	1	0	0	0	0	0	0	0	0	0	0	0	0	0	0	0	0	4	0	0	0	0	0	0	1	1	0	0	0	0	0	0
16	75	75	0	1	9	3	0	10	1	3	2	3	2002	2		3	99	1	0	0	0	0	0	0	0	0	0	0	0	0	0	0	0	0	4	0	0	0	0	0	0	1	1	0	0	0	0	0	0
13	75	66	0	2	9	1	0	14	1	3	3	1	2002	2		3	99	1	0	0	0	0	0	0	0	0	0	0	0	0	0	0	0	0	9	0	0	0	0	0	0	0	1	0	0	0	0	0	0
12	75	64	0	2	9	5	0	27	1	3	3	1	2002	2		3	99	1	0	0	0	0	0	0	0	0	0	0	0	0	0	0	0	0	6	1	0	0	0	0	0	1	1	0	0	0	0	0	0
17	75	61	0	2	9	1	0	7	1	3	4	3	2002	5		3	99	1	0	0	0	0	0	0	0	0	0	0	0	0	0	0	0	0	8	0	0	0	0	0	0	0	0	0	1	0	0	0	0
18	75	67	1	2	9	1	0	5	1	3	4	3	2002	2		3	99	1	0	0	0	0	0	0	0	0	0	0	0	0	0	0	0	0	8	0	0	0	0	0	0	0	0	0	0	0	0	0	0
17	75	68	1	2	9	3	0	14	1	3	4	3	2002	2		3	99	1	0	0	0	0	0	0	0	0	0	0	0	0	0	0	0	0	2	0	0	0	0	0	0	0	0	0	0	0	0	0	0
17	75	75	0	1	1	3	0	29	1	3	3	3	2002	2	6	2	99	1	0	0	0	0	0	0	0	0	0	0	0	0	0	1	0	1	2	0	0	0	0	0	0	0	0	0	0	0	0	0	0
17	75	57	1	1	1	1	0	5	1	3	3	3	2002	7	8	2	99	1	0	0	0	0	0	0	0	0	0	0	0	0	0	0	0	0	9	0	0	0	0	0	0	1	0	0	0	0	0	0	0
18	75	71	1	1	1	1	0	5	1	3	3	3	2002	6	8	1	99	1	0	0	0	1	0	0	0	0	0	0	0	0	0	0	0	1	10	0	0	0	1	0	0	1	0	0	0	0	0	0	0
18	75	64	1	1	1	1	0	9	1	3	3	3	2002	5	8	1	99	1	0	0	0	0	0	0	0	0	0	0	0	0	0	0	0	0	8	0	0	0	0	0	0	0	0	0	0	0	0	0	0
17	75	54	1	5	1	1	0	4	1	3	3	3	2002	5	8	1	99	1	0	0	0	0	0	0	0	0	0	0	0	0	0	0	0	0	2	0	0	0	0	0	0	0	0	0	0	0	0	0	0
105	75	71	0	1	3	3	0	6	1	3	3	3	2002	2	7	3	99	1	0	0	0	1	0	0	0	0	0	0	0	0	0	0	0	1	2	0	0	0	0	0	0	0	0	0	0	0	0	0	0
124	75	52	0	2	1	1	0	4	1	3	3	3	2002	7		3	99	1	0	0	0	0	0	0	0	0	0	1	0	0	0	0	0	1	2	0	0	0	0	0	0	0	0	0	0	0	0	0	0
13	75	76	1	1	9	1	0	2	1	3	4	3	2002	2		3	99	1	0	0	0	0	0	0	0	0	0	0	0	0	0	0	0	0	4	0	0	0	0	0	0	1	0	0	0	0	0	0	0
15	75	57	0	4	9	1	0	7	1	3	4	3	2002	10		3	99	1	0	0	0	0	0	0	0	0	0	0	0	0	0	0	0	0	3	0	0	0	0	0	0	1	0	0	0	0	0	0	0
14	75	58	0	1	9	1	0	8	1	3	4	3	2002	5		3	99	1	0	0	0	1	0	0	0	0	0	0	0	0	0	0	0	1	2	0	0	0	0	0	0	0	0	0	0	0	0	0	0
14	75	85	0	5	9	1	0	5	1	3	4	3	2002	2		3	99	1	0	0	0	0	0	0	0	0	0	0	0	0	0	0	0	0	2	0	0	0	0	0	0	0	0	0	0	0	0	0	0
13	75	82	1	1	9	1	0	8	1	3	4	3	2002	10		3	99	1	0	0	0	0	0	0	0	0	0	0	1	0	0	0	0	1	3	0	0	0	0	0	0	1	0	0	0	0	0	0	0
136	75	73	0	2	1	3	0	10	1	3	5	3	2002	2		1	9	1	0	0	0	0	0	0	0	0	0	0	0	0	0	0	0	0	3	0	0	0	0	0	0	1	0	0	0	0	0	0	0
14	75	67	1	1	9	1	0	23	1	3	4	1	2002	2		3	99	1	0	0	0	0	0	0	0	0	0	0	0	0	0	0	0	0	9	0	0	0	0	0	0	1	0	0	0	0	0	0	0
14	75	78	1	1	9	1	0	6	1	3	4	1	2002	2		3	99	1	0	0	0	0	0	0	0	0	0	0	0	0	0	0	0	0	2	0	0	0	0	0	0	0	0	0	0	0	0	0	0
14	75	82	0	1	9	1	0	7	1	3	4	1	2002	2		3	99	1	0	0	0	0	0	0	0	0	0	0	0	0	0	0	0	0	9	0	0	0	0	0	0	1	0	0	0	0	0	0	0
40	75	66	1	2	9	1	0	10	1	4	4	3	2002	2		1	1	1	0	0	0	0	0	0	0	0	0	0	0	0	0	0	0	0	8	0	0	0	0	0	0	0	0	0	0	0	0	0	0
67	75	77	1	1	9	1	0	5	1	4	4	3	2002	2		1	1	1	0	0	0	0	0	0	0	0	0	0	0	0	0	0	0	0	3	0	0	0	0	0	0	1	0	0	0	0	0	0	0
54	75	74	1	1	9	1	0	6	1	4	4	3	2002	2		3	99	1	0	0	0	0	0	0	0	0	0	0	0	0	0	0	0	0	4	0	0	0	0	0	0	1	1	0	0	0	0	0	0
114	75	70	0	2	3	1	0	7	1	3	5	3	2002	99		1	1	1	0	0	0	0	0	0	0	0	0	0	0	0	0	0	0	0	3	0	0	0	0	0	0	0	1	0	0	0	0	0	0
155	75	52	0	1	9	1	0	6	1	1	5	3	2002	6		1	1	1	0	0	0	0	0	0	0	0	0	0	0	0	0	0	0	0	8	0	0	0	0	0	0	0	0	0	0	0	0	0	0
45	75	70	1	1	9	1	0	16	1	3	5	3	2002	2	6	2	7	1	0	0	0	0	0	0	0	0	0	1	0	0	0	0	0	1	3	0	0	0	0	0	0	1	0	0	0	0	0	0	0
185	75	65	0	1	1	1	0	6	1	3	4	3	2002	2		2	1	1	0	0	0	1	0	0	0	0	0	0	0	0	0	0	0	1	9	0	0	0	0	0	0	1	0	0	0	0	0	0	0
194	75	72	1	1	1	6	1	57	1	3	5	3	2002	2		1	1	1	0	0	0	1	0	0	0	0	0	1	0	0	0	0	0	1	4	0	0	0	0	0	0	0	0	0	0	0	0	0	0
239	75	53	0	1	9	1	0	6	1	1	4	3	2002	5	8	1	1	1	0	0	0	1	0	0	0	0	0	0	0	0	0	0	0	1	2	0	0	0	0	0	0	0	0	0	0	0	0	0	0
240	75	50	0	2	9	3	0	6	1	1	4	3	2002	6	3	1	1	1	0	0	0	0	0	0	0	0	0	0	0	0	0	0	0	0	2	0	0	0	0	0	0	0	0	0	0	0	0	0	0
296	75	57	0	1	4	3	0	6	1	1	3	3	2002	6		3	99	1	0	0	0	0	0	0	0	0	0	0	0	0	0	0	0	0	3	0	0	0	0	0	0	1	0	0	0	0	0	0	0
230	75	70	1	1	1	1	0	9	1	1	3	3	2002	2		3	99	1	0	0	0	0	0	0	0	0	0	0	1	0	0	0	0	1	3	0	0	0	0	0	0	1	0	0	0	0	0	0	0
336	75	43	0	1	5	1	0	8	1	1	2	3	2002	5		1	1	1	0	0	0	0	0	0	0	0	0	0	0	0	0	0	0	0	10	0	0	0	0	0	0	1	0	0	0	0	1	0	0
39	75	57	0	1	9	1	0	9	1	1	5	3	2002	5		3	99	1	0	0	0	1	0	0	0	0	0	0	0	0	0	0	0	1	2	0	0	0	0	0	0	0	0	0	0	0	0	0	0
31	75	60	0	1	9	5	0	26	1	1	5	3	2002	5		3	99	1	0	0	0	1	0	0	0	0	0	0	0	0	0	0	0	1	9	0	0	0	0	0	0	1	0	0	0	0	0	0	0
34	75	73	1	1	9	1	0	15	1	1	5	3	2002	2		3	99	1	0	0	0	0	0	0	0	0	0	0	0	0	0	0	0	0	4	0	0	0	1	0	0	0	0	0	0	0	0	0	0
37	75	61	1	1	9	5	0	5	1	1	5	3	2002	5		3	99	1	0	0	0	0	0	0	0	0	0	0	0	0	0	0	0	0	3	0	0	0	0	0	0	1	0	0	0	0	0	0	0
37	75	66	1	1	9	1	0	7	1	1	2	3	2002	2		3	99	1	0	0	0	0	0	0	0	0	0	0	0	0	0	0	0	0	9	0	0	0	0	0	0	0	1	0	0	0	0	0	0
47	75	76	1	1	9	1	0	9	1	1	2	3	2002	2		3	99	1	0	0	0	0	0	0	0	0	0	0	0	0	0	0	0	0	4	0	0	0	0	0	0	1	1	0	0	0	0	0	0
32	75	49	0	1	9	5	0	8	1	1	4	3	2002	6		3	99	1	0	0	0	0	0	0	0	0	0	0	0	0	0	0	0	0	3	0	0	0	0	0	0	1	0	0	0	0	0	0	0
39	75	75	0	1	9	1	0	7	1	1	4	3	2002	5		3	99	1	0	0	0	0	0	0	0	0	0	0	0	0	0	0	0	0	2	0	0	0	0	0	0	0	0	0	0	0	0	0	0
25	75	76	1	5	9	1	0	15	1	2	4	3	2002	2		1	1	1	0	0	0	0	0	0	0	0	0	0	0	0	0	0	0	0	2	0	0	0	0	0	0	0	0	0	0	0	0	0	0
27	75	72	1	5	9	6	1	13	1	2	4	3	2002	2		1	1	1	0	0	0	0	0	0	0	0	0	1	0	0	0	0	0	1	4	0	0	0	0	0	0	1	0	0	0	0	0	0	0
29	75	72	1	5	9	1	0	14	1	2	4	3	2002	2		1	1	1	0	0	0	0	0	0	0	0	0	0	0	0	0	0	0	0	3	0	0	0	0	0	0	1	0	0	0	0	0	0	0
29	75	66	0	5	9	1	0	4	1	2	4	3	2002	2		1	1	1	0	0	0	0	0	0	0	0	0	0	0	0	0	0	0	0	8	0	0	0	0	0	0	0	0	0	0	0	0	0	0
23	75	49	1	1	2	1	0	17	1	2	5	3	2002	8		2	7	1	0	0	0	1	0	0	0	0	0	0	0	0	0	0	0	1	3	0	0	0	0	0	0	1	0	0	0	0	0	0	0
23	75	64	1	1	1	1	0	4	1	2	5	3	2002	6	8	1	1	1	0	0	0	0	0	0	0	0	0	0	0	0	0	0	0	0	9	0	0	0	0	0	0	1	0	0	0	0	0	0	0
24	75	83	1	1	1	1	0	6	1	2	5	3	2002	2	6	1	1	1	0	0	0	0	0	0	0	0	0	0	0	0	0	0	0	0	3	0	0	0	0	0	0	1	0	0	0	0	0	0	0
24	75	77	0	1	3	3	0	10	1	2	5	3	2002	2	7	1	1	1	0	0	0	0	0	0	0	0	0	0	0	0	0	0	0	0	3	1	0	0	0	0	0	0	0	0	1	0	0	0	0
24	75	73	1	5	9	1	0	4	1	2	4	3	2002	6		1	1	1	0	0	0	0	0	0	0	0	0	0	0	0	0	0	0	0	3	0	0	0	0	0	0	1	0	0	0	0	0	0	0
24	75	65	0	5	9	1	0	7	1	2	4	3	2002	5		1	1	1	0	0	0	0	0	0	0	0	0	0	0	0	0	0	0	0	2	0	1	0	0	0	0	0	0	0	0	0	0	0	0
619	75	61	0	5	1	1	0	11	1	2	4	3	2002	3		1	1	1	0	0	0	0	0	0	0	0	0	0	0	0	0	0	0	0	3	0	0	0	0	0	0	0	1	0	0	0	0	0	0
553	75	68	0	5	1	1	0	13	1	2	4	3	2002	2	6	1	1	1	0	0	0	1	0	0	0	0	0	0	0	0	0	0	0	1	9	0	0	0	0	0	0	1	0	0	0	0	0	0	0
653	75	56	0	5	1	1	0	11	1	2	4	3	2002	5		1	1	1	0	0	0	0	0	0	0	0	0	0	0	0	0	0	0	0	2	0	0	0	0	0	0	0	0	0	0	0	0	0	0
81	75	64	1	1	1	1	0	10	1	3	3	3	2002	2		1	1	1	0	0	0	0	0	0	0	0	0	0	0	0	0	0	0	0	3	0	0	0	0	0	0	1	0	0	0	0	0	0	0
184	75	82	0	1	1	1	0	6	1	3	2	2	2002	2		3	99	1	0	0	0	0	0	0	0	0	0	0	0	0	0	0	0	0	2	0	0	0	0	0	0	0	0	0	1	0	0	0	0
53	75	51	1	1	9	1	0	5	1	3	4	3	2002	6		3	99	1	0	0	0	0	0	0	0	0	0	0	0	0	0	0	0	0	8	0	0	0	0	0	0	0	0	0	0	0	0	0	0
50	75	50	0	5	2	1	0	4	1	3	4	3	2002	99		3	1	1	0	0	0	0	0	0	0	0	0	0	0	0	0	0	0	0	3	0	0	0	0	0	0	1	0	0	0	0	0	0	0
184	75	64	0	1	1	5	0	6	1	3	4	3	2002	5		3	99	1	0	0	0	0	0	0	0	0	0	0	0	0	0	0	0	0	2	0	0	0	0	0	0	0	0	0	0	0	0	0	0
157	75	59	1	5	4	1	0	22	1	3	4	2	2002	6		3	9	1	0	0	0	0	0	0	0	0	0	0	0	0	0	0	0	0	2	0	0	0	0	0	0	0	0	0	0	0	0	0	0
52	75	67	1	1	1	1	0	5	1	3	3	3	2002	6	2	1	99	1	0	0	0	0	0	0	0	0	0	0	0	0	0	0	0	0	4	1	1	0	0	0	0	1	0	0	0	0	0	0	0
52	75	67	0	1	3	1	0	7	1	3	3	3	2002	2	7	1	99	1	0	0	0	0	0	0	0	0	0	0	0	0	0	0	0	0	9	0	0	0	0	0	0	1	0	0	0	0	0	0	0
49	75	72	1	1	3	1	0	4	1	3	3	3	2002	2	5	1	99	1	0	0	0	0	0	0	0	0	0	0	0	0	0	0	0	0	11	0	0	0	0	0	0	1	1	0	0	0	0	0	0
49	75	82	0	1	2	1	0	4	1	3	3	3	2002	2	7	1	99	1	0	0	0	0	0	0	0	0	0	0	0	0	0	0	0	0	2	0	1	0	0	0	0	0	0	0	0	0	0	0	0
40	75	55	1	1	4	6	1	7	1	3	3	3	2002	6	8	1	99	1	0	0	0	0	0	0	0	0	0	1	0	0	0	0	0	1	3	0	0	0	0	0	0	1	0	0	0	0	0	0	0
40	75	49	1	1	1	1	0	3	1	3	3	3	2002	5	8	2	99	1	0	0	0	0	0	0	0	0	0	0	0	0	0	0	0	0	9	0	0	0	0	0	0	1	0	0	0	0	0	0	0
134	75	70	1	1	1	1	0	6	1	3	4	3	2002	2		1	1	1	0	0	0	0	0	0	0	0	0	0	0	0	0	0	0	0	3	0	0	0	1	0	0	0	0	0	0	0	0	0	0
130	75	74	1	2	1	1	0	32	1	3	4	3	2002	6		1	1	1	0	0	0	0	0	0	0	0	0	0	0	0	0	0	0	0	9	0	0	0	0	0	0	0	1	0	0	0	0	0	0
113	75	86	1	1	4	1	0	8	1	3	4	3	2002	2		1	1	1	0	0	0	0	0	0	0	0	0	0	0	0	0	0	0	0	6	0	0	0	0	1	0	1	0	0	0	0	0	0	0
194	75	64	0	1	1	1	0	8	1	3	5	3	2002	6	5	2	1	1	0	0	0	0	0	0	0	0	0	0	0	0	0	0	0	0	2	0	0	0	0	0	0	0	0	0	0	0	0	0	0
1182	75	48	0	1	4	1	0	7	1	4	3	3	2002	6		1	1	1	0	0	0	0	0	0	0	0	0	0	0	0	0	0	0	0	2	0	0	0	0	0	0	0	0	0	0	0	0	0	0
70	75	56	0	5	9	1	0	5	1	4	4	3	2002	7		1	1	1	0	0	0	0	0	0	0	0	0	0	0	0	0	0	0	0	8	0	0	0	0	0	0	0	0	0	1	0	0	0	0
42	75	61	1	5	9	1	0	5	1	4	3	3	2002	5		3	99	1	0	0	0	0	0	0	0	0	0	0	0	0	0	0	0	0	9	0	0	0	0	0	0	1	0	0	0	0	0	0	0
43	75	49	0	5	9	1	0	6	1	4	3	3	2002	2		3	99	1	0	0	0	1	0	0	0	0	0	0	0	0	0	0	0	1	2	0	0	0	0	0	0	0	0	0	0	0	0	0	0
43	75	59	1	5	9	1	0	6	1	4	3	3	2002	5		3	99	1	0	0	0	0	0	0	0	0	0	0	0	0	0	0	0	0	2	0	0	0	0	0	0	0	0	0	0	0	0	0	0
45	75	72	1	5	9	1	0	4	1	4	3	3	2002	2		3	99	1	0	0	0	0	0	0	0	0	0	0	0	0	0	0	0	0	3	0	0	0	0	0	0	1	0	0	0	0	0	0	0
530	75	69	0	5	9	1	0	4	1	4	3	3	2002	2		1	1	1	0	0	0	0	0	0	0	0	0	0	0	0	0	0	0	0	8	0	0	0	0	0	0	0	0	0	0	0	0	0	0
18	75	69	1	1	9	1	0	10	1	2	2	2	2002	2	7	3	99	1	0	0	0	0	0	0	0	0	0	0	0	0	0	0	0	0	2	0	0	0	0	0	0	0	0	0	0	0	0	0	0
50	75	56	1	5	9	1	0	4	1	2	3	3	2002	6		1	1	1	0	0	0	0	0	0	0	0	0	0	0	0	0	0	0	0	2	0	0	0	0	0	0	0	0	0	0	0	0	0	0
48	75	78	0	5	9	1	0	12	1	2	3	3	2002	2		1	1	1	0	0	0	1	0	0	0	0	0	1	0	0	0	0	0	1	3	0	0	0	0	0	0	1	0	0	0	0	0	0	0
48	75	62	1	5	9	1	0	11	1	2	3	3	2002	6		1	1	1	0	0	0	1	0	0	0	0	0	0	0	0	0	0	0	1	2	0	0	0	0	0	0	0	0	0	0	0	0	0	0
53	75	78	1	5	9	1	0	6	1	2	3	3	2002	2		1	1	1	0	0	0	0	0	0	0	0	0	0	0	0	0	0	0	0	2	0	0	0	0	0	0	0	0	0	0	0	0	0	0
47	75	71	0	5	9	1	0	5	1	2	3	3	2002	2		1	1	1	0	0	0	0	0	0	0	0	0	0	0	0	0	0	0	0	3	0	0	0	0	0	0	1	0	0	0	0	0	0	0
50	75	73	0	5	9	1	0	4	1	2	3	3	2002	2		1	1	1	0	0	0	0	0	0	0	0	0	0	0	0	0	0	0	0	2	0	0	0	0	0	0	0	0	0	0	0	0	0	0
25	75	76	0	5	9	1	0	5	1	2	4	3	2002	2		1	1	1	0	0	0	0	0	0	0	0	0	0	0	0	0	0	0	0	8	0	0	0	0	0	0	0	0	0	0	0	0	0	0
30	75	78	0	5	9	1	0	11	1	2	4	3	2002	2		1	1	1	0	0	0	1	0	0	0	0	0	0	0	0	0	0	0	1	2	0	0	0	0	0	0	0	0	0	0	0	0	0	0
29	75	59	1	5	9	1	0	8	1	2	4	3	2002	6		1	1	1	0	0	0	0	0	0	0	0	0	0	0	0	0	0	0	0	5	0	0	0	1	0	0	1	1	0	0	0	0	0	0
26	75	60	1	5	9	1	0	6	1	2	4	3	2002	6		1	1	1	0	0	0	0	0	0	0	0	0	0	0	0	0	0	0	0	8	0	0	0	0	0	0	0	0	0	0	0	0	0	0
258	75	66	1	1	1	1	0	17	1	2	5	3	2002	2	7	1	1	1	0	0	0	1	0	0	0	0	0	0	0	0	0	0	0	1	4	1	0	0	0	0	0	0	1	0	0	0	0	0	0
48	75	70	1	5	9	1	0	10	1	2	2	3	2002	2	6	1	1	1	0	0	0	0	0	0	0	1	0	1	0	0	0	0	0	1	3	0	0	0	0	0	0	1	0	0	0	0	0	0	0
44	75	54	1	5	9	1	0	4	1	2	2	3	2002	6	8	1	1	1	0	0	0	0	0	0	0	0	0	0	0	0	0	0	0	0	2	0	0	0	0	0	0	0	0	0	0	0	0	0	0
26	75	72	0	5	9	1	0	21	1	2	4	3	2002	2	6	1	1	1	0	0	0	1	0	0	0	0	0	0	0	0	0	0	0	1	2	0	0	0	0	0	0	0	0	0	0	0	0	0	0
24	75	75	0	5	9	5	0	9	1	2	4	3	2002	2	6	1	1	1	0	0	0	1	0	0	0	1	0	0	0	0	0	0	0	1	4	0	0	0	0	0	0	0	0	0	0	1	0	0	0
185	75	56	0	3	2	1	0	6	1	4	3	3	2002	5	8	1	1	1	0	0	0	0	0	0	0	0	0	0	0	0	0	0	0	0	8	0	0	0	0	0	0	0	0	0	0	0	0	0	0
181	75	77	0	3	1	1	0	5	1	4	3	3	2002	2	5	1	1	1	0	0	0	0	0	0	0	0	0	0	0	0	0	0	0	0	2	0	0	0	0	0	0	0	0	0	0	0	0	0	0
243	75	62	1	5	9	6	1	14	1	4	2	3	2002	6		1	9	1	0	0	0	0	0	0	1	0	0	0	0	0	0	0	0	1	2	0	0	0	0	0	0	0	0	0	0	0	0	0	0
258	75	66	0	5	9	1	0	10	1	4	2	3	2002	2		1	9	1	0	0	0	0	0	0	0	0	0	0	0	0	0	0	0	0	2	0	0	0	0	0	0	0	0	0	0	0	0	0	0
218	75	69	1	5	9	1	0	5	1	4	2	3	2002	2		1	9	1	0	0	0	0	0	0	0	1	0	0	0	0	0	0	0	1	2	0	0	0	0	0	0	0	0	0	0	0	0	0	0
218	75	64	0	5	9	1	0	8	1	4	2	3	2002	6		1	9	1	0	0	0	1	0	0	0	0	0	0	0	0	0	0	0	1	3	0	0	0	0	0	0	1	0	0	0	0	0	0	0
49	75	75	1	1	9	1	0	6	1	4	4	3	2002	2		1	1	1	0	0	0	1	0	0	0	0	0	0	0	0	0	0	0	1	3	0	0	0	0	0	0	1	0	0	0	0	0	0	0
51	75	70	0	1	9	1	0	3	1	4	4	3	2002	2		1	1	1	0	0	0	0	0	0	0	0	0	0	0	0	0	0	0	0	9	0	0	0	0	0	0	1	0	0	0	0	0	0	0
70	75	90	0	5	9	1	0	5	1	2	4	3	2002	2	5	1	1	1	0	0	0	0	0	0	0	0	0	0	0	0	0	0	0	0	2	0	0	0	0	0	0	0	0	0	0	0	0	0	0
79	75	63	1	5	9	1	0	7	1	2	4	3	2002	2		1	1	1	0	0	0	0	0	0	0	0	0	0	0	0	0	0	0	0	3	0	0	0	0	0	0	0	1	0	0	0	0	0	0
73	75	54	0	5	9	1	0	7	1	2	4	3	2002	5		2	1	1	0	0	0	0	0	0	0	0	0	0	0	0	0	0	0	0	2	0	0	0	0	0	0	0	0	0	0	0	0	0	0
74	75	53	1	1	9	1	0	5	1	2	3	3	2002	3		3	99	1	0	0	0	0	0	0	0	0	0	0	0	0	0	0	0	0	8	0	0	0	0	0	0	0	0	0	0	0	0	0	0
79	75	65	1	1	9	6	1	7	1	2	3	3	2002	2		3	99	1	0	0	0	0	0	0	1	0	0	1	0	0	0	0	0	1	2	0	0	0	0	0	0	0	0	0	0	0	0	0	0
26	483	76	1	5	9	6	1	49	1	2	2	3	2002	2		1	1	1	0	0	0	0	0	0	0	0	0	1	0	0	0	0	0	1	4	0	0	0	0	0	0	1	0	0	0	0	0	0	0
19	75	53	0	5	9	1	0	7	1	2	2	3	2002	7		1	1	1	0	0	0	1	0	0	0	0	0	0	0	0	0	0	0	1	2	0	0	0	0	0	0	0	0	0	0	0	0	0	0
24	483	52	0	5	9	1	0	43	1	2	2	3	2002	3		1	1	1	0	0	0	0	0	0	0	0	0	1	0	0	0	0	0	1	3	0	0	0	0	0	0	1	0	0	0	0	0	0	0
24	75	68	1	5	9	1	0	6	1	2	2	3	2002	2		1	1	1	0	0	0	0	0	0	0	0	0	0	0	0	0	0	0	0	3	0	0	0	0	0	0	1	0	0	0	0	0	0	0
24	75	73	1	5	9	1	0	6	1	2	2	3	2002	2		1	1	1	0	0	0	0	0	0	0	0	0	0	0	0	0	0	0	0	2	0	0	0	0	0	0	0	0	0	0	0	0	0	0
24	75	69	1	5	9	1	0	4	1	2	2	3	2002	2		1	1	1	0	0	0	0	0	0	0	0	0	0	0	0	0	0	0	0	2	0	0	0	0	0	0	0	0	0	0	0	0	0	0
568	75	70	1	1	9	1	0	12	1	2	3	3	2002	2	7	1	1	1	0	0	0	0	0	0	0	0	0	0	0	0	0	0	0	0	4	0	0	0	0	0	0	1	0	0	0	0	0	0	0
44	75	58	1	5	9	1	0	7	1	4	2	3	2002	6		3	99	1	0	0	0	0	0	0	0	0	0	0	0	0	0	0	0	0	9	0	0	0	0	0	0	1	0	0	0	0	0	0	0
52	75	68	1	5	9	3	0	4	1	4	2	3	2002	2		3	99	1	0	0	0	0	0	0	0	0	0	0	0	0	0	0	0	0	3	0	0	0	0	0	0	1	0	0	0	0	0	0	0
383	75	75	1	1	1	1	0	5	1	3	3	3	2002	2	5	1	1	1	0	0	0	0	0	0	0	0	0	0	0	0	0	0	0	0	2	0	0	0	0	0	0	0	0	0	0	0	0	0	0
483	75	65	1	1	1	1	0	13	1	3	4	3	2002	2	5	1	1	1	0	0	0	1	0	0	0	0	0	0	0	0	0	0	0	1	2	0	0	0	0	0	0	0	0	0	0	0	0	0	0
44	75	53	0	1	9	1	0	11	1	4	4	2	2002	5		1	1	1	0	0	0	0	0	0	0	0	0	1	0	0	0	0	0	1	3	0	0	0	0	0	0	1	0	0	0	0	0	0	0
44	75	65	0	1	9	1	0	5	1	4	4	2	2002	2		1	1	1	0	0	0	0	0	0	0	0	0	0	0	0	0	0	0	0	3	0	0	0	0	0	0	1	0	0	0	0	0	0	0
53	75	43	0	5	9	1	0	12	1	2	2	3	2002	7	3	1	1	1	0	0	0	0	0	0	0	0	0	0	0	0	0	0	0	0	2	0	0	0	0	0	0	0	0	0	0	0	0	0	0
52	75	75	0	5	9	6	1	8	1	2	2	3	2002	2	3	2	1	1	0	0	0	0	0	0	0	1	0	0	0	0	0	0	0	1	2	0	0	0	0	0	0	0	0	0	0	0	0	0	0
391	75	64	1	1	4	3	0	8	1	2	3	3	2002	7		3	99	1	0	0	0	0	0	0	0	0	0	0	0	0	0	0	0	0	8	0	0	0	0	0	0	0	0	0	0	0	0	0	0
47	75	60	0	1	9	1	0	7	1	2	4	3	2002	6	8	1	1	1	0	0	0	0	0	0	0	0	0	0	0	0	0	0	0	0	3	0	0	0	0	0	0	0	1	0	0	0	0	0	0
48	75	78	1	1	9	1	0	7	1	2	4	3	2002	2	5	1	1	1	0	0	0	0	0	0	0	0	0	1	0	0	0	0	0	1	4	1	0	0	0	0	0	1	0	0	0	0	0	0	0
23	75	70	0	1	9	1	0	6	1	2	4	2	2002	2	5	2	1	1	0	0	0	0	0	0	0	0	0	0	0	0	0	0	0	0	2	0	0	0	0	0	0	0	0	0	0	0	0	0	0
59	75	64	1	4	9	5	0	5	1	2	3	3	2002	2	3	2	1	1	0	0	0	0	0	0	0	0	0	0	0	0	0	0	0	0	2	0	0	0	0	0	0	0	0	0	0	0	0	0	0
51	75	53	0	1	9	1	0	7	1	2	3	3	2002	5	7	1	1	1	0	0	0	0	0	0	0	0	0	0	0	0	0	0	0	0	3	0	0	0	0	0	0	1	0	0	0	0	0	0	0
32	75	53	0	1	9	1	0	6	1	1	4	3	2002	7	8	1	1	1	0	0	0	0	0	0	0	0	0	0	0	0	0	0	0	0	4	0	0	0	0	0	0	1	1	0	0	0	0	0	0
33	75	69	0	1	9	1	0	11	1	1	4	3	2002	2	8	1	1	1	0	0	0	0	0	0	0	0	0	0	0	0	0	0	0	0	8	0	0	0	0	0	0	0	0	0	0	0	0	0	0
44	75	82	1	1	9	1	0	4	1	1	4	2	2002	2	7	1	1	1	0	0	0	0	0	0	0	0	0	0	0	0	0	0	0	0	2	0	0	0	0	0	0	0	0	0	0	0	0	0	0
46	75	79	0	1	9	1	0	8	1	1	4	2	2002	2	5	1	1	1	0	0	0	0	0	0	0	1	0	0	0	0	0	0	0	1	2	0	0	0	0	0	0	0	0	0	0	0	0	0	0
22	75	78	1	5	9	1	0	3	1	2	5	3	2002	2		3	99	1	0	0	0	0	0	0	0	0	0	0	0	0	0	0	0	0	4	0	1	0	0	0	0	1	1	0	0	0	0	0	0
777	75	60	0	1	1	1	0	14	1	3	1	3	2002	7		2	1	1	0	0	0	0	0	0	0	0	0	1	0	0	0	0	0	1	9	0	0	0	0	0	0	1	0	0	0	0	0	0	0
422	75	44	0	1	3	1	0	6	1	3	3	2	2002	7		1	1	1	0	0	0	1	0	0	0	0	0	0	0	0	0	0	0	1	3	0	0	0	0	0	0	1	0	0	0	0	0	0	0
267	75	73	1	5	1	1	0	12	1	3	5	3	2002	2		3	6	1	0	0	0	0	0	0	0	0	0	0	0	0	0	0	0	0	3	0	0	0	0	0	0	1	0	0	0	0	0	0	0
648	75	69	0	1	1	3	0	11	1	3	4	3	2002	2		1	1	1	0	0	0	1	0	0	0	0	0	0	0	0	0	0	0	1	2	0	0	0	0	0	0	0	0	0	0	0	0	0	0
531	75	57	1	1	1	1	0	8	1	3	4	3	2002	5		1	1	1	0	0	0	0	0	0	0	0	0	0	0	0	0	0	0	0	3	0	0	0	0	0	0	1	0	0	0	0	0	0	0
379	75	79	0	1	3	1	0	7	1	3	4	3	2002	2	3	1	1	1	0	0	0	0	0	0	0	0	0	0	0	0	0	0	0	0	2	0	0	0	0	0	0	0	0	0	0	0	0	0	0
41	75	54	0	2	9	1	0	15	1	3	4	2	2002	3		3	99	1	0	0	0	0	0	0	0	0	0	0	0	0	0	0	0	0	3	0	0	0	0	0	0	0	1	0	0	0	0	0	0
35	75	63	1	2	9	1	0	13	1	3	4	2	2002	3		3	99	1	0	0	0	0	0	0	0	0	0	0	0	0	0	0	0	0	3	0	0	0	0	0	0	1	0	0	0	0	0	0	0
42	75	68	1	1	9	1	0	5	1	3	4	2	2002	2		3	99	1	0	0	0	0	0	0	0	0	0	0	0	0	0	0	0	0	3	0	0	0	0	0	0	1	0	0	0	0	0	0	0
23	75	65	1	1	9	1	0	14	1	2	4	1	2002	2	5	1	99	1	0	0	0	1	0	0	0	0	0	0	0	0	0	0	0	1	4	0	0	0	0	0	0	1	1	0	0	0	0	0	0
22	75	57	0	1	9	1	0	9	1	2	4	1	2002	3		1	99	1	0	0	0	0	0	0	0	0	0	0	0	0	0	0	0	0	4	0	0	0	0	0	0	1	1	0	0	0	0	0	0
23	75	63	1	1	9	1	0	6	1	2	4	1	2002	6		1	1	1	0	0	0	0	0	0	0	0	0	0	0	0	0	0	0	0	3	0	0	0	0	0	0	1	0	0	0	0	0	0	0
23	75	68	0	1	9	5	0	5	1	2	4	1	2002	6		1	1	1	0	0	0	0	0	0	0	0	0	0	0	0	0	0	0	0	4	0	0	0	0	0	0	1	1	0	0	0	0	0	0
57	75	40	1	2	9	1	0	15	1	1	4	2	2003	8		2	7	1	0	0	0	0	0	0	0	0	0	0	0	0	0	0	0	0	2	0	0	0	0	0	0	0	0	0	0	0	0	0	0
283	75	62	0	1	1	1	0	4	1	1	5	3	2003	7		1	1	1	0	0	0	0	0	0	0	0	0	0	0	0	0	0	0	0	8	0	0	0	0	0	0	0	0	0	0	0	0	0	0
274	75	62	1	1	1	1	0	4	1	1	5	3	2003	6		1	1	1	0	0	0	0	0	0	0	0	0	0	0	0	0	0	0	0	3	0	0	0	0	0	0	1	0	0	0	0	0	0	0
274	75	66	0	1	1	1	0	3	1	1	5	3	2003	2	7	1	1	1	0	0	0	0	0	0	0	0	0	0	0	0	0	0	0	0	8	0	0	0	0	0	0	0	0	0	1	0	0	0	0
68	75	71	0	5	9	1	0	5	1	3	5	3	2003	2		1	1	1	0	0	0	0	0	0	0	0	0	0	0	0	0	0	0	0	2	0	0	0	0	0	0	0	0	0	0	0	0	0	0
66	75	81	0	5	9	5	0	12	1	3	5	3	2003	2		1	1	1	0	0	0	0	0	0	0	0	0	0	0	0	0	0	0	0	3	0	0	0	0	0	0	1	0	0	1	0	0	0	0
75	75	65	0	5	9	1	0	8	1	3	5	3	2003	2		1	1	1	0	0	0	0	0	0	0	0	0	0	0	0	0	0	0	0	2	0	0	0	0	0	0	0	0	0	0	0	0	0	0
70	75	71	1	5	9	1	0	21	1	3	5	3	2003	2		1	1	1	0	0	0	1	0	0	0	0	0	0	0	0	0	0	0	1	3	0	0	0	0	0	0	1	0	0	0	0	0	0	0
70	75	79	0	5	9	1	0	7	1	3	5	3	2003	2		1	1	1	0	0	0	0	0	0	0	0	0	1	0	0	0	0	0	1	3	0	0	0	1	0	0	0	0	0	0	0	0	0	0
69	75	80	1	5	9	1	0	5	1	3	5	3	2003	2		1	1	1	0	0	0	0	0	0	0	0	0	0	0	0	0	0	0	0	9	0	0	0	1	0	0	0	0	0	0	0	0	0	0
147	75	78	1	5	9	5	0	7	1	1	4	3	2003	2	7	2	1	1	0	0	0	0	0	0	0	0	0	0	0	0	0	0	0	0	2	0	0	0	0	0	0	0	0	0	1	0	0	0	0
130	75	66	0	5	9	1	0	5	1	1	4	3	2003	7		1	1	1	0	0	0	0	0	0	0	0	0	0	0	0	0	0	0	0	8	0	0	0	0	0	0	0	0	0	0	0	0	0	0
126	75	73	0	5	9	1	0	4	1	1	4	3	2003	2	7	1	1	1	0	0	0	0	0	0	0	0	0	0	0	0	0	0	0	0	2	0	0	0	0	0	0	0	0	0	0	0	0	0	0
53	75	62	1	5	9	1	0	9	1	3	1	3	2003	8		2	1	1	0	0	0	0	0	0	0	0	0	0	0	0	0	0	0	0	3	0	0	0	0	0	0	1	0	0	0	0	0	0	0
31	75	55	0	1	9	1	0	14	1	1	4	3	2003	3	6	1	2	1	0	0	0	0	0	0	0	0	0	0	0	0	0	0	0	0	3	0	0	0	0	0	0	0	0	1	0	0	0	0	0
44	75	72	1	1	1	1	0	6	1	1	2	3	2003	2	5	1	1	1	0	0	0	0	0	0	0	0	0	0	0	0	0	0	0	0	9	0	0	0	0	0	0	1	0	0	0	0	0	0	0
50	75	60	1	1	9	3	0	11	1	1	4	3	2003	2	6	1	1	1	0	0	0	0	0	0	0	0	0	0	0	0	0	0	0	0	3	0	0	0	0	0	0	1	0	0	0	0	0	0	0
39	75	69	1	5	9	1	0	11	1	1	4	3	2003	2	7	1	1	1	0	0	0	1	0	0	0	0	0	0	0	0	0	0	0	1	3	0	0	0	0	0	0	1	0	0	0	0	0	0	0
27	75	51	0	1	9	1	0	7	1	1	4	3	2003	6	7	1	1	1	0	0	0	0	0	0	0	0	0	0	0	0	0	0	0	0	3	0	0	0	0	0	0	1	0	0	0	0	0	0	0
26	75	81	0	1	3	1	0	12	1	1	4	3	2003	2	5	1	1	1	0	0	0	0	0	0	0	0	0	0	0	0	0	0	0	0	3	1	0	0	0	0	0	0	0	0	0	0	0	0	0
30	75	63	0	1	1	1	0	6	1	1	4	3	2003	6		1	1	1	0	0	0	0	0	0	0	0	0	0	0	0	0	0	0	0	2	0	0	0	0	0	0	0	0	0	0	0	0	0	0
44	75	60	1	1	9	1	0	5	1	1	5	3	2003	5		1	99	1	0	0	0	0	0	0	0	0	0	0	0	0	0	0	0	0	3	0	0	0	0	0	0	1	0	0	0	0	0	0	0
25	75	79	1	5	9	1	0	5	1	1	5	3	2003	2	3	1	1	1	0	0	0	0	0	0	0	0	0	0	0	0	0	0	0	0	2	0	0	0	0	0	0	0	0	0	0	0	0	0	0
26	75	65	1	5	9	1	0	8	1	1	5	3	2003	7	8	1	1	1	0	0	0	1	0	0	0	0	0	0	0	0	0	0	0	1	2	0	0	0	0	0	0	0	0	0	0	0	0	0	0
26	75	63	1	5	1	1	0	5	1	1	5	3	2003	7		1	1	1	0	0	0	1	0	0	0	0	0	0	0	0	0	0	0	1	8	0	0	0	0	0	0	0	0	0	0	0	0	0	0
25	75	66	0	1	3	1	0	6	1	1	5	3	2003	2	6	1	1	1	0	0	0	0	0	0	0	0	0	0	0	0	0	0	0	0	2	0	0	0	0	0	0	0	0	0	1	0	0	0	0
63	75	71	0	1	9	3	0	10	1	1	2	3	2003	2	5	1	99	1	0	0	0	0	0	0	0	0	0	0	0	0	0	0	0	0	3	0	0	0	0	0	0	1	0	0	0	0	0	0	0
63	483	74	0	1	9	5	0	18	1	1	1	3	2003	2	5	1	99	1	0	0	0	0	0	0	0	0	0	1	0	0	0	0	0	1	3	0	0	0	0	0	0	1	0	0	0	0	0	0	0
67	75	74	1	1	9	1	0	13	1	1	1	3	2003	2	5	1	99	1	0	0	0	0	0	0	0	0	0	0	0	0	0	0	0	0	3	0	0	0	0	0	0	1	0	0	0	0	0	0	0
111	75	38	0	1	1	1	0	9	1	1	5	3	2003	5		1	1	1	0	0	0	0	0	0	0	0	0	0	0	0	0	0	0	0	8	0	1	0	0	0	0	0	0	0	0	0	0	0	0
43	75	51	0	1	1	1	0	5	1	1	2	3	2003	5		1	1	1	0	0	0	0	0	0	0	0	0	0	0	0	0	0	0	0	8	0	0	0	0	0	0	0	0	0	0	0	0	0	0
44	75	67	0	1	1	1	0	12	1	1	2	3	2003	5		2	1	1	0	0	0	0	0	0	0	0	0	0	0	0	0	0	0	0	2	0	0	0	0	0	0	0	0	0	1	0	0	0	0
41	75	74	1	1	1	3	0	8	1	1	2	3	2003	99		1	1	1	0	0	0	0	0	0	0	0	0	0	0	0	0	0	0	0	2	0	0	0	0	0	0	0	0	0	0	0	0	0	0
44	75	78	1	1	1	3	0	7	1	1	2	3	2003	2	10	1	1	1	0	0	0	0	0	0	0	0	0	0	0	0	0	0	0	0	4	0	0	0	1	0	0	1	0	0	0	0	0	0	0
43	75	56	1	1	9	1	0	6	1	1	2	3	2003	5		1	99	1	0	0	0	0	0	0	0	0	0	0	0	0	0	0	0	0	2	0	0	0	0	0	0	0	0	0	0	0	0	0	0
41	483	75	1	1	9	6	1	20	1	1	2	3	2003	2	3	1	99	1	0	0	0	0	0	0	0	0	0	1	0	0	0	0	0	1	9	0	0	0	0	0	0	1	0	0	0	0	0	0	0
52	75	63	1	5	9	1	0	6	1	2	3	3	2003	5		2	7	1	0	0	0	0	0	0	0	0	0	0	0	0	0	0	0	0	8	0	0	0	0	0	0	0	0	0	0	0	0	0	0
20	75	44	0	5	9	1	0	6	1	2	4	3	2003	7		1	1	1	0	0	0	0	0	0	0	0	0	0	0	0	0	0	0	0	2	0	0	0	0	0	0	0	0	0	0	0	0	0	0
65	478	66	1	5	9	5	0	44	1	2	2	3	2003	2		2	99	1	0	0	0	0	0	0	0	0	0	1	0	0	0	0	0	1	3	0	0	0	0	0	0	1	0	0	0	0	0	0	0
22	75	78	0	5	9	1	0	8	1	2	3	3	2003	2		1	1	1	0	0	0	0	0	0	0	0	0	0	0	0	0	0	0	0	3	0	1	0	0	0	0	1	0	0	0	0	0	0	0
24	75	55	1	1	9	1	0	4	1	2	3	3	2003	5		2	2	1	0	0	0	0	0	0	0	0	0	0	0	0	0	0	0	0	8	0	0	0	0	0	0	0	0	0	0	0	0	0	0
20	75	72	1	5	9	5	0	9	1	2	3	3	2003	2		1	1	1	0	0	0	0	0	0	0	0	0	0	0	0	0	0	0	0	3	0	0	0	0	0	0	1	0	0	0	0	0	0	0
57	75	66	1	5	9	1	0	6	1	2	3	3	2003	2		1	1	1	0	0	0	0	0	0	0	0	0	0	0	0	0	0	0	0	8	0	0	0	0	0	0	0	0	0	0	0	0	0	0
168	75	61	1	5	9	1	0	4	1	2	2	3	2003	5	8	1	1	1	0	0	0	0	0	0	0	0	0	0	0	0	0	0	0	0	10	0	0	0	0	0	0	1	0	0	0	0	0	0	0
152	75	83	0	5	9	3	0	8	1	2	2	3	2003	2		1	1	1	0	0	0	0	0	0	1	0	0	0	0	0	0	0	0	1	2	0	0	0	0	0	0	0	0	0	0	0	0	0	0
22	75	67	1	5	9	3	0	14	1	2	2	3	2003	2	3	1	1	1	0	0	0	0	0	0	0	0	0	1	0	0	0	0	0	1	10	0	0	0	0	0	0	1	0	0	0	0	0	0	0
22	75	82	1	5	9	1	0	5	1	2	4	3	2003	7	8	1	1	1	0	0	0	0	0	0	0	0	0	0	0	0	0	0	0	0	9	0	0	0	0	0	0	0	1	0	0	0	0	0	0
48	75	60	1	5	9	5	0	18	1	2	4	3	2003	3		3	7	1	0	0	0	1	0	0	0	0	0	0	0	0	0	0	0	1	4	0	0	0	0	0	0	1	0	0	0	0	0	0	0
20	75	80	1	1	9	1	0	3	1	2	4	3	2003	2		1	2	1	0	0	0	0	0	0	0	0	0	0	0	0	0	0	0	0	2	0	0	0	0	0	0	0	0	0	0	0	0	0	0
25	75	73	1	1	9	1	0	4	1	2	4	3	2003	2		1	2	1	0	0	0	0	0	0	0	0	0	0	0	0	0	0	0	0	2	0	0	0	0	0	0	0	0	0	0	0	0	0	0
21	75	67	0	1	9	5	0	5	1	2	5	3	2003	2		1	1	1	0	0	0	0	0	0	0	0	0	0	0	0	0	0	0	0	3	0	0	0	0	0	0	0	0	0	1	0	0	0	0
49	75	84	1	5	9	1	0	12	1	2	3	3	2003	2		1	1	1	0	0	0	0	0	0	0	0	0	0	0	0	0	0	0	0	4	0	0	0	0	0	0	1	1	0	0	0	0	0	0
15	75	57	0	1	1	5	0	6	1	3	3	3	2003	2	5	1	99	1	0	0	0	0	0	0	0	0	0	0	0	0	0	0	0	0	9	0	0	0	0	0	0	1	0	0	0	0	0	0	0
15	75	55	1	1	1	1	0	4	1	3	3	3	2003	6	8	1	99	1	0	0	0	0	0	0	0	0	0	0	0	0	0	0	0	0	2	0	0	0	0	0	0	0	0	0	0	0	0	0	0
15	75	59	0	1	9	5	0	4	1	3	3	3	2003	5		1	1	1	0	0	0	0	0	0	0	0	0	0	0	0	0	0	0	0	8	0	0	0	0	0	0	0	0	0	0	0	0	0	0
16	75	77	1	1	9	5	0	9	1	3	2	3	2003	2		1	1	1	0	0	0	0	0	0	0	0	0	0	0	0	0	0	0	0	3	0	0	0	0	0	0	1	0	0	0	0	0	0	0
15	75	60	0	1	9	1	0	15	1	3	2	3	2003	6		1	1	1	0	0	0	1	0	0	0	0	0	0	0	0	0	0	0	1	3	0	0	0	0	0	0	1	0	0	0	0	0	0	0
137	75	80	1	1	1	9	0	6	1	3	4	1	2003	2	7	1	1	1	0	0	0	0	0	0	0	0	0	0	0	0	0	0	0	0	8	0	0	0	0	0	0	0	0	0	0	0	0	0	0
12	75	69	1	2	9	1	0	8	1	3	2	1	2003	2		2	1	1	0	0	0	0	0	0	0	0	0	0	0	0	0	0	0	0	3	0	0	0	0	0	0	1	0	0	0	0	0	0	0
18	75	52	1	2	9	1	0	17	1	3	3	3	2003	10		1	1	1	0	0	0	0	0	0	1	0	0	0	0	0	0	0	0	1	2	0	0	0	0	0	0	0	0	0	0	0	0	0	0
16	75	58	1	2	9	3	0	10	1	3	3	3	2003	2		1	1	1	0	0	0	0	0	0	0	0	0	0	0	0	0	0	0	0	15	0	0	0	0	0	0	0	1	0	0	0	0	0	1
17	75	62	1	2	9	1	0	6	1	3	3	3	2003	5		2	1	1	0	0	0	0	0	0	0	0	0	0	0	0	0	0	0	0	2	0	0	0	0	0	0	0	0	0	0	0	0	0	0
16	75	79	1	1	9	5	0	17	1	3	3	3	2003	2		1	1	1	0	0	0	1	0	0	0	0	0	0	0	0	0	0	0	1	2	0	0	0	0	0	0	0	0	0	0	0	0	0	0
17	75	83	1	2	9	3	0	25	1	3	3	3	2003	2		1	1	1	0	0	0	0	0	0	1	0	0	0	0	0	0	0	0	1	3	0	0	0	0	0	0	1	0	0	0	0	0	0	0
17	75	84	1	2	9	1	0	6	1	3	3	3	2003	2		1	1	1	0	0	0	0	0	0	0	0	0	0	0	0	0	0	0	0	9	0	0	0	1	0	0	0	0	0	0	0	0	0	0
11	75	48	1	2	9	1	0	30	1	3	3	3	2003	2		2	7	1	0	0	0	0	0	0	0	0	0	0	0	0	0	0	0	0	2	0	0	0	0	0	0	0	0	0	0	0	0	0	0
11	75	56	1	2	9	5	0	10	1	3	3	3	2003	9		2	99	1	0	0	0	0	0	0	0	0	0	0	0	0	0	0	0	0	3	0	0	0	0	0	0	1	0	0	0	0	0	0	0
16	75	77	1	1	2	1	0	6	1	3	3	3	2003	2	5	1	99	1	0	0	0	0	0	0	0	0	0	0	0	0	0	0	0	0	9	0	0	0	0	0	0	1	0	0	0	0	0	0	0
18	75	67	1	1	1	6	1	4	1	3	3	3	2003	2	7	1	99	1	0	0	0	0	0	0	0	1	0	1	0	0	0	0	0	1	5	0	0	0	0	0	0	1	0	0	0	1	0	0	0
17	75	55	1	1	1	1	0	3	1	3	3	3	2003	6	8	1	99	1	0	0	0	0	0	0	0	0	0	0	0	0	0	0	0	0	2	0	0	0	0	0	0	0	0	0	0	0	0	0	0
13	75	55	0	1	9	1	0	17	1	3	4	3	2003	5		1	1	1	0	0	0	1	0	0	0	0	0	0	0	0	0	0	0	1	3	0	0	0	0	0	0	1	0	0	0	0	0	0	0
13	75	73	1	1	9	1	0	7	1	3	4	3	2003	2		1	1	1	0	0	0	1	0	0	0	0	0	0	0	0	0	0	0	1	10	1	0	0	0	0	0	1	0	0	0	0	0	0	0
12	75	61	1	1	9	1	0	10	1	3	4	3	2003	5		1	1	1	0	0	0	0	0	0	0	0	0	0	0	0	0	0	0	0	4	0	0	0	0	0	0	1	0	0	0	0	0	0	0
14	75	72	0	1	9	1	0	8	1	3	4	3	2003	2		1	1	1	0	0	0	0	0	0	0	0	0	0	0	0	0	0	0	0	3	0	0	0	0	0	0	1	0	0	0	0	0	0	0
14	75	85	1	1	9	3	0	26	1	3	4	3	2003	2		1	1	1	0	0	0	0	0	0	0	0	0	0	0	0	0	0	0	0	3	0	0	0	0	0	0	1	0	0	0	0	0	0	0
14	75	63	1	1	9	1	0	6	1	3	4	3	2003	5		1	1	1	0	0	0	0	0	0	0	0	0	0	0	0	0	0	0	0	8	0	0	0	0	0	0	0	0	0	0	0	0	0	0
58	75	70	0	2	9	1	0	8	1	4	4	3	2003	2		1	1	1	0	0	0	0	0	0	0	0	0	0	0	0	0	0	0	0	9	0	0	0	0	0	0	0	1	0	0	0	0	0	0
52	75	62	1	1	9	1	0	6	1	4	4	3	2003	10		3	99	1	0	0	0	0	0	0	0	0	0	0	0	0	0	0	0	0	9	0	0	0	0	0	0	1	0	0	0	0	0	0	0
49	75	68	1	1	9	5	0	5	1	4	4	3	2003	2		3	99	1	0	0	0	0	0	0	0	0	0	0	0	0	0	0	0	0	2	0	0	0	0	0	0	0	0	0	0	0	0	0	0
34	75	75	1	1	9	1	0	9	1	3	5	3	2003	2		1	1	1	0	0	0	0	0	0	0	0	0	0	0	0	0	0	0	0	4	0	0	0	0	0	0	1	0	0	0	0	0	0	0
34	75	75	1	1	9	1	0	11	1	3	5	3	2003	2		1	1	1	0	0	0	0	0	0	0	0	0	0	0	0	0	0	0	0	3	0	0	0	0	0	0	1	0	0	0	0	0	0	0
34	75	85	0	1	9	1	0	11	1	3	5	3	2003	2	6	2	7	1	0	0	0	0	0	0	0	0	0	0	0	0	0	0	0	0	10	0	0	0	0	0	0	1	1	0	0	0	0	0	0
25	75	66	1	1	9	5	0	12	1	1	5	3	2003	2		1	1	1	0	0	0	0	0	0	0	0	0	0	0	0	0	0	0	0	3	0	0	0	0	0	0	1	0	0	0	0	0	0	0
32	75	64	1	1	9	1	0	4	1	1	5	3	2003	5		1	1	1	0	0	0	0	0	0	0	0	0	0	0	0	0	0	0	0	8	0	0	0	0	0	0	0	0	0	0	0	0	0	0
39	75	62	1	1	9	1	0	8	1	1	2	3	2003	3		1	1	1	0	0	0	0	0	0	0	0	0	0	0	0	0	0	0	0	4	0	0	0	0	0	0	1	0	0	0	0	0	0	0
39	75	63	0	1	9	1	0	9	1	1	2	3	2003	2		1	1	1	0	0	0	0	0	0	0	0	0	0	0	0	0	0	0	0	3	0	0	0	0	0	0	0	0	0	0	0	0	0	0
49	75	56	1	1	9	5	0	14	1	1	2	3	2003	5		1	1	1	0	0	0	0	0	0	0	0	0	0	0	0	0	0	0	0	2	0	0	0	0	0	0	0	0	0	0	0	0	0	0
47	75	54	1	2	9	1	0	22	1	1	2	3	2003	2		2	7	1	0	0	0	0	0	0	0	0	0	0	0	0	0	0	0	0	4	0	0	0	0	0	0	1	1	0	0	0	0	0	0
25	75	75	0	5	9	1	0	14	1	2	4	3	2003	2		1	1	1	0	0	0	0	0	0	0	0	0	0	0	0	0	0	0	0	8	0	0	0	0	0	0	0	0	0	0	0	0	0	0
25	75	53	0	5	9	1	0	6	1	2	4	3	2003	5		1	1	1	0	0	0	0	0	0	0	0	0	0	0	0	0	0	0	0	2	0	0	0	0	0	0	0	0	0	0	0	0	0	0
25	75	66	0	5	9	1	0	8	1	2	4	3	2003	2		1	1	1	0	0	0	0	0	0	0	0	0	0	0	0	0	0	0	0	3	0	0	0	0	0	0	1	0	0	0	0	0	0	0
24	75	68	0	1	1	1	0	5	1	2	5	3	2003	6	8	1	1	1	0	0	0	0	0	0	0	0	0	0	0	0	0	0	0	0	3	0	0	0	0	0	0	0	1	0	0	0	0	0	0
23	75	80	0	1	2	1	0	12	1	2	5	3	2003	2	6	1	1	1	0	0	0	0	0	0	0	0	0	0	0	0	0	0	0	0	3	0	0	0	0	0	0	0	0	0	0	0	0	0	0
27	75	55	0	1	1	1	0	10	1	2	5	3	2003	6	4	1	1	1	0	0	0	1	0	0	0	0	0	0	0	0	0	0	0	1	3	0	0	0	0	0	0	1	0	0	0	0	0	0	0
24	75	59	0	5	9	1	0	6	1	2	4	3	2003	10		1	1	1	0	0	0	0	0	0	0	0	0	0	0	0	0	0	0	0	2	0	0	0	0	0	0	0	0	0	0	0	0	0	0
54	483	59	0	5	9	5	0	45	1	3	4	3	2003	99		2	1	1	0	0	0	0	0	0	0	0	0	1	0	1	0	0	0	1	4	1	0	0	0	0	0	1	0	0	0	0	0	0	0
39	75	71	1	1	1	5	0	9	1	3	4	3	2003	2	5	1	99	1	0	0	0	0	0	0	0	0	0	0	0	0	0	0	0	0	2	0	0	0	0	0	0	0	0	0	0	0	0	0	0
36	75	78	1	1	1	1	0	4	1	3	4	3	2003	2	5	1	99	1	0	0	0	0	0	0	0	0	0	0	0	0	0	0	0	0	5	0	0	0	1	0	0	1	1	0	0	0	0	0	0
50	75	64	0	1	1	1	0	11	1	3	2	3	2003	7	8	1	99	1	0	0	0	0	0	0	0	0	0	0	0	0	0	0	0	0	3	0	0	0	0	0	0	1	0	0	0	0	0	0	0
69	75	61	0	2	2	5	0	19	1	3	2	3	2003	5	8	1	99	1	0	0	0	0	0	0	0	0	0	0	0	0	0	0	0	0	3	0	0	0	0	0	0	1	0	0	0	0	0	0	0
35	75	67	0	1	4	1	0	6	1	3	3	3	2003	2	5	1	99	1	0	0	0	0	0	0	0	0	0	0	0	0	0	0	0	0	8	0	1	0	0	0	0	0	0	0	0	0	0	0	0
36	75	59	0	1	1	1	0	15	1	3	3	3	2003	6	8	1	99	1	0	0	0	0	0	0	0	0	0	0	0	0	0	0	0	0	3	0	0	0	0	0	0	1	0	0	0	0	0	0	0
55	75	69	0	4	2	6	1	16	1	3	4	3	2003	2	7	1	4	1	0	0	0	1	0	0	0	1	0	1	0	1	0	0	0	1	2	0	0	0	0	0	0	0	0	0	0	0	0	0	0
43	75	67	1	1	9	1	0	8	1	4	3	3	2003	2		1	1	1	0	0	0	0	0	0	0	0	0	0	0	0	0	0	0	0	3	0	0	0	0	0	0	1	0	0	0	0	0	0	0
44	75	50	1	1	9	1	0	5	1	4	3	3	2003	6		1	1	1	0	0	0	0	0	0	0	0	0	0	0	0	0	0	0	0	2	0	0	0	0	0	0	0	0	0	0	0	0	0	0
76	75	80	0	5	9	3	0	11	1	4	4	3	2003	7		2	6	1	0	0	0	0	0	0	0	0	0	0	0	0	0	0	0	0	2	0	0	0	0	0	0	0	0	0	0	0	0	0	0
75	75	76	1	5	9	1	0	7	1	4	4	3	2003	6		1	1	1	0	0	0	0	0	0	0	1	0	0	0	0	0	0	0	1	3	0	0	0	0	0	0	0	1	0	0	0	0	0	0
86	75	43	0	5	9	1	0	10	1	4	3	3	2003	5		1	99	1	0	0	0	0	0	0	0	0	0	0	0	0	0	0	0	0	8	0	0	0	0	0	0	0	0	0	0	0	0	0	0
88	75	74	1	5	9	1	0	4	1	4	3	3	2003	2		1	99	1	0	0	0	0	0	0	0	0	0	0	0	0	0	0	0	0	8	0	0	0	0	0	0	0	0	0	0	0	0	0	0
88	75	78	0	5	9	1	0	12	1	4	3	3	2003	10		1	99	1	0	0	0	0	0	0	0	0	0	0	0	0	0	0	0	0	2	0	0	0	0	0	0	0	0	0	1	0	0	0	0
31	75	55	1	1	2	3	0	18	1	2	2	2	2003	7		1	1	1	0	0	0	0	0	0	0	0	0	0	0	0	0	0	0	0	9	0	0	0	0	0	0	1	0	0	0	0	0	0	0
28	75	48	0	1	4	1	0	4	1	2	2	2	2003	7		1	1	1	0	0	0	0	0	0	0	0	0	0	0	0	0	0	0	0	2	0	0	0	0	0	0	0	0	0	0	0	0	0	0
49	75	64	0	5	9	1	0	6	1	2	3	3	2003	2		1	1	1	0	0	0	0	0	0	0	0	0	0	0	0	0	0	0	0	3	0	0	0	1	0	0	0	0	0	0	0	0	0	0
53	75	60	1	5	9	1	0	5	1	2	3	3	2003	5		1	1	1	0	0	0	0	0	0	0	0	0	0	0	0	0	0	0	0	9	0	0	0	0	0	0	1	0	0	0	0	0	0	0
52	75	75	1	5	9	1	0	4	1	2	3	3	2003	2		1	1	1	0	0	0	0	0	0	0	0	0	0	0	0	0	0	0	0	3	0	0	0	0	0	0	0	1	0	0	0	0	0	0
46	75	73	1	5	9	1	0	6	1	2	3	3	2003	2		1	1	1	0	0	0	0	0	0	0	0	0	0	0	0	0	0	0	0	2	0	0	0	0	0	0	0	0	0	0	0	0	0	0
46	75	55	1	5	9	1	0	4	1	2	3	3	2003	8		1	1	1	0	0	0	0	0	0	0	0	0	0	0	0	0	0	0	0	3	0	0	0	0	0	0	0	0	0	0	0	0	0	0
50	75	75	1	5	9	1	0	6	1	2	3	3	2003	2		1	1	1	0	0	0	1	0	0	0	0	0	0	0	0	0	0	0	1	3	0	0	0	0	0	0	1	0	0	0	0	0	0	0
50	75	61	1	5	9	1	0	5	1	2	3	3	2003	6		1	1	1	0	0	0	0	0	0	0	0	0	0	0	0	0	0	0	0	8	0	0	0	0	0	0	0	0	0	0	0	0	0	0
50	75	68	1	5	9	1	0	4	1	2	3	3	2003	2		1	1	1	0	0	0	0	0	0	0	0	0	0	0	0	0	0	0	0	2	0	0	0	0	0	0	0	0	0	0	0	0	0	0
46	75	79	1	5	9	1	0	4	1	2	3	3	2003	2		1	1	1	0	0	0	0	0	0	0	0	0	0	0	0	0	0	0	0	2	0	1	0	0	0	0	0	0	0	0	0	0	0	0
22	75	66	0	5	9	1	0	6	1	2	4	3	2003	2		1	1	1	0	0	0	0	0	0	0	0	0	0	0	0	0	0	0	0	2	0	0	0	0	0	0	0	0	0	0	0	0	0	0
27	75	88	0	5	9	1	0	8	1	2	4	3	2003	6		1	1	1	0	0	0	0	0	0	0	0	0	0	0	0	0	0	0	0	2	0	0	0	0	0	0	0	0	0	1	0	0	0	0
27	75	72	0	5	9	1	0	15	1	2	4	3	2003	2		1	1	1	0	0	0	1	0	0	0	0	0	0	0	0	0	0	0	1	3	0	0	0	0	0	0	0	0	0	0	0	0	0	0
24	75	64	0	5	9	1	0	5	1	2	4	3	2003	2		1	1	1	0	0	0	1	0	0	0	0	0	0	0	0	0	0	0	1	4	0	0	0	1	0	0	1	0	0	0	0	0	0	0
53	75	69	0	5	9	3	0	9	1	2	2	3	2003	2	7	1	1	1	0	0	0	0	0	0	0	0	0	1	0	0	0	0	0	1	9	0	0	0	0	0	0	1	0	0	0	0	0	0	0
24	75	56	1	5	9	1	0	3	1	2	4	3	2003	6	8	1	1	1	0	0	0	0	0	0	0	0	0	0	0	0	0	0	0	0	8	0	0	0	0	0	0	0	0	0	0	0	0	0	0
57	75	41	0	1	9	1	0	4	1	4	5	3	2003	3		1	1	1	0	0	0	0	0	0	0	0	0	0	0	0	0	0	0	0	2	0	0	0	0	0	0	0	0	0	0	0	0	0	0
57	75	57	0	1	9	1	0	6	1	4	5	3	2003	6		1	1	1	0	0	0	1	0	0	0	0	0	0	0	0	0	0	0	1	8	0	0	0	0	0	0	0	0	0	0	0	0	0	0
97	75	84	0	5	9	1	0	14	1	2	5	3	2003	2	7	2	1	1	0	0	0	0	0	0	0	0	0	0	0	0	0	0	0	0	3	0	0	0	0	0	0	0	0	0	1	0	0	0	0
50	75	72	1	1	9	1	0	6	1	3	2	3	2003	2		2	1	1	0	0	0	0	0	0	0	0	0	0	0	0	0	0	0	0	4	0	0	0	0	0	0	1	1	0	0	0	0	0	0
55	75	73	1	1	9	5	0	13	1	3	2	3	2003	2		2	1	1	0	0	0	0	0	0	0	0	0	1	0	0	0	0	0	1	3	0	0	0	0	0	0	0	0	0	0	0	0	0	0
32	75	50	1	5	9	1	0	8	1	2	3	3	2003	3		1	1	1	0	0	0	0	0	0	0	0	0	0	0	0	0	0	0	0	8	0	0	0	0	0	0	0	0	0	0	0	0	0	0
96	75	82	0	5	9	3	0	6	1	4	2	3	2003	2		1	99	1	0	0	0	0	0	0	0	0	0	0	0	0	0	0	0	0	3	0	0	0	0	0	0	1	0	0	0	0	0	0	0
87	75	73	0	5	9	1	0	6	1	4	2	3	2003	2		1	99	1	0	0	0	1	0	0	0	0	0	0	0	0	0	0	0	1	2	0	0	0	0	0	0	0	0	0	0	0	0	0	0
43	75	74	0	1	9	1	0	5	1	4	4	2	2003	2		1	1	1	0	0	0	0	0	0	0	0	0	0	0	0	0	0	0	0	3	0	0	0	0	0	0	0	1	0	0	0	0	0	0
49	75	83	1	5	9	1	0	6	1	2	2	3	2003	2	3	2	1	1	0	0	0	0	0	0	0	0	0	0	0	0	0	0	0	0	4	0	0	0	0	0	0	1	1	0	0	0	0	0	0
58	75	81	1	5	9	3	0	10	1	2	2	3	2003	2		1	1	1	0	0	0	0	0	0	0	0	0	0	0	0	0	0	0	0	3	0	1	0	0	0	0	1	0	0	0	0	0	0	0
50	75	61	1	5	9	1	0	7	1	2	1	3	2003	99		1	1	1	0	0	0	0	0	0	0	0	0	0	0	0	0	0	0	0	3	0	0	0	0	0	0	1	0	0	0	0	0	0	0
47	75	71	0	5	9	1	0	6	1	2	1	3	2003	2	7	1	1	1	0	0	0	0	0	0	0	0	0	0	0	0	0	0	0	0	3	0	0	0	0	0	0	1	0	0	0	0	0	0	0
50	75	84	0	5	9	3	0	5	1	2	1	3	2003	2	7	1	1	1	0	0	0	0	0	0	0	0	0	0	0	0	0	0	0	0	4	0	0	0	1	0	0	1	0	0	0	0	0	0	0
54	75	67	1	5	9	1	0	8	1	2	1	3	2003	2	5	1	1	1	0	0	0	0	0	0	0	0	0	0	0	0	0	0	0	0	3	0	0	0	0	0	0	0	1	0	0	0	0	0	0
58	75	53	1	1	9	1	0	8	1	2	4	3	2003	5	8	1	1	1	0	0	0	0	0	0	0	0	0	0	0	0	0	0	0	0	3	0	0	0	0	0	0	1	0	0	0	0	0	0	0
50	75	69	1	1	9	1	0	8	1	2	4	3	2003	2	6	1	1	1	0	0	0	0	0	0	0	0	0	0	0	0	0	0	0	0	3	1	0	0	0	0	0	0	0	0	0	0	0	0	0
31	75	73	1	1	9	1	0	5	1	2	4	2	2003	2	5	3	99	1	0	0	0	0	0	0	0	0	0	0	0	0	0	0	0	0	9	0	0	0	0	0	0	1	0	0	0	0	0	0	0
49	75	66	0	1	9	1	0	5	1	2	2	3	2003	2	3	1	1	1	0	0	0	0	0	0	0	0	0	0	0	0	0	0	0	0	4	0	0	0	0	0	0	1	1	0	0	0	0	0	0
43	75	75	1	1	9	1	0	10	1	1	3	3	2003	2	7	1	1	1	0	0	0	0	0	0	0	0	0	0	0	0	0	0	0	0	9	0	0	0	0	0	0	1	0	0	0	0	0	0	0
43	75	48	0	1	9	1	0	10	1	1	3	3	2003	8		1	1	1	0	0	0	0	0	0	0	0	0	0	0	0	0	0	0	0	8	0	0	0	0	0	0	0	0	0	0	0	0	0	0
32	75	40	0	1	9	1	0	5	1	1	4	3	2003	5	8	1	1	1	0	0	0	0	0	0	0	0	0	0	0	0	0	0	0	0	3	0	0	0	0	0	0	1	0	0	0	0	0	0	0
24	75	56	1	1	9	1	0	5	1	1	4	3	2003	5	8	1	1	1	0	0	0	0	0	0	0	0	0	0	0	0	0	0	0	0	3	0	0	0	0	0	0	1	0	0	0	0	0	0	0
25	75	77	0	1	9	1	0	5	1	1	4	3	2003	2	7	1	1	1	0	0	0	0	0	0	0	0	0	0	0	0	0	0	0	0	9	0	0	0	0	0	0	1	0	0	0	0	0	0	0
43	75	49	1	1	9	1	0	3	1	1	4	2	2003	3		1	1	1	0	0	0	0	0	0	0	0	0	0	0	0	0	0	0	0	2	0	0	0	0	0	0	0	0	0	0	0	0	0	0
43	75	69	1	1	9	1	0	4	1	1	4	2	2003	2	7	1	1	1	0	0	0	0	0	0	0	0	0	0	0	0	0	1	0	1	9	0	0	0	0	0	0	0	0	0	0	0	0	0	0
43	75	77	0	1	9	1	0	6	1	1	4	2	2003	2	7	1	1	1	0	0	0	0	0	0	0	0	0	0	0	0	0	0	0	0	3	0	0	0	1	0	0	0	0	0	0	0	0	0	0
39	75	73	0	1	9	1	0	4	1	1	4	2	2003	2	7	1	1	1	0	0	0	0	0	0	0	0	0	0	0	0	0	0	0	0	2	0	0	0	0	0	0	0	0	0	0	0	0	0	0
43	75	47	1	1	9	1	0	4	1	1	4	2	2003	8		1	1	1	0	0	0	0	0	0	0	1	0	0	0	0	0	0	0	1	2	0	0	0	0	0	0	0	0	0	0	0	0	0	0
30	75	67	1	5	9	1	0	5	1	2	5	3	2003	2		1	99	1	0	0	0	0	0	0	0	0	0	0	0	0	0	0	0	0	2	0	0	0	0	0	0	0	0	0	0	0	0	0	0
31	75	50	0	5	9	1	0	8	1	2	5	3	2003	7		1	99	1	0	0	0	0	0	0	0	0	0	0	0	0	0	0	0	0	9	0	0	0	0	0	0	1	0	0	0	0	0	0	0
31	75	61	1	1	9	1	0	5	1	2	4	3	2003	5		1	1	1	0	0	0	0	0	0	0	0	0	0	0	0	0	0	0	0	3	0	0	0	0	0	0	1	0	0	0	0	0	0	0
34	75	68	1	1	9	1	0	7	1	2	4	3	2003	5		1	1	1	0	0	0	0	0	0	0	0	0	0	0	0	0	0	0	0	9	0	0	0	0	0	0	1	0	0	0	0	0	0	0
467	75	82	0	1	3	1	0	7	1	2	5	3	2003	2		1	1	1	0	0	0	0	0	0	0	0	0	0	0	0	0	0	0	0	9	0	0	0	1	0	0	0	0	0	0	0	0	0	0
544	75	83	1	1	1	5	0	6	1	2	5	3	2003	2		1	1	1	0	0	0	0	0	0	0	0	0	0	0	0	0	0	0	0	2	0	0	0	0	0	0	0	0	0	0	0	0	0	0
262	75	74	1	5	1	1	0	9	1	2	5	3	2003	2		1	1	1	0	0	0	0	0	0	0	0	0	0	0	0	0	0	0	0	5	0	0	0	0	0	0	1	1	0	0	0	0	0	0
344	75	70	1	5	1	1	0	6	1	2	5	3	2003	2		1	1	1	0	0	0	0	0	0	0	0	0	0	0	0	0	0	0	0	4	0	0	0	0	0	0	0	0	1	0	0	0	0	0
1006	75	58	1	1	1	1	0	4	1	3	3	2	2003	7		1	1	1	0	0	0	0	0	0	0	0	0	0	0	0	0	0	0	0	4	1	0	0	0	0	0	1	0	0	0	0	0	0	0
553	75	80	0	5	9	1	0	7	1	4	3	3	2003	2		1	1	1	0	0	0	0	0	0	0	0	0	0	0	0	0	0	0	0	9	0	0	0	0	0	0	1	0	0	0	0	0	0	0
896	75	64	1	1	4	1	0	3	1	1	3	3	2003	6		3	9	1	0	0	0	0	0	0	0	0	0	0	0	0	0	0	0	0	3	0	0	0	0	0	0	1	0	0	0	0	0	0	0
337	75	67	0	1	1	3	0	7	1	1	3	3	2003	6		1	1	1	0	0	0	0	0	0	0	1	0	0	0	0	0	0	0	1	8	0	0	0	0	0	0	0	0	0	0	0	0	0	0
251	75	57	1	1	1	1	0	2	1	1	4	3	2003	7	8	1	1	1	0	0	0	0	0	0	0	0	0	0	0	0	0	0	0	0	4	0	0	0	0	0	0	1	1	0	0	0	0	0	0
150	75	53	0	1	1	1	0	1	1	1	4	3	2003	6		2	1	1	0	0	0	0	0	0	0	0	0	0	0	0	0	0	0	0	3	0	0	0	0	0	0	1	0	0	0	0	0	0	0
162	75	79	1	1	1	1	0	7	1	1	2	3	2003	6		1	1	1	0	0	0	0	0	0	0	0	0	0	0	0	0	0	0	0	3	0	0	0	0	0	0	0	1	0	0	0	0	0	0
357	483	82	0	1	2	6	1	98	1	1	4	3	2003	5		2	9	1	0	1	0	0	0	0	0	0	0	1	0	1	0	0	0	1	3	0	0	0	0	0	0	1	0	0	0	0	0	0	0
186	75	78	1	1	1	5	0	10	1	2	3	3	2003	2		3	99	1	0	0	0	0	0	0	0	0	0	0	0	0	0	0	0	0	3	0	0	0	0	0	0	1	0	0	0	0	0	0	0
186	75	77	0	1	3	3	0	11	1	3	2	2	2003	2	7	1	1	1	0	0	0	0	0	0	0	0	0	1	0	0	0	0	0	1	10	1	0	0	0	0	0	1	0	0	0	0	0	0	0
140	75	44	0	1	1	1	0	7	1	3	4	1	2003	3		2	7	1	0	0	0	0	0	0	0	0	0	1	0	0	0	0	0	1	2	0	0	0	0	0	0	0	0	0	0	0	0	0	0
97	75	41	1	5	2	1	0	4	1	3	5	3	2003	6		1	1	1	0	0	0	1	0	0	0	0	0	0	0	0	0	0	0	1	8	0	0	0	0	0	0	0	0	0	0	0	0	0	0
162	75	56	0	1	2	1	0	5	1	3	4	3	2003	5		3	99	1	0	0	0	0	0	0	0	0	0	0	0	0	0	0	0	0	2	0	0	0	0	0	0	0	0	0	0	0	0	0	0
288	75	59	0	1	9	3	0	8	1	4	3	3	2003	5		1	1	1	0	0	0	0	0	0	0	0	0	0	0	0	0	0	0	0	2	0	0	0	0	0	0	0	0	0	0	0	0	0	0
262	5	83	1	3	9	1	0	6	1	4	5	3	2003	2	7	1	1	1	0	0	0	0	0	0	0	0	0	0	0	0	0	0	0	0	5	0	0	0	0	0	0	1	1	0	0	0	0	0	0
144	75	61	0	1	9	1	0	45	1	3	4	3	2003	7		1	1	1	0	0	0	0	0	0	1	0	0	0	0	0	0	1	0	1	2	0	0	0	0	0	0	0	0	0	0	0	0	0	0
197	75	61	1	1	1	1	0	33	1	3	5	3	2003	5		1	1	1	0	0	0	0	0	0	0	1	0	0	0	0	0	0	0	1	3	1	0	0	0	0	0	0	0	0	0	0	0	0	0
182	75	54	1	1	1	1	0	15	1	3	5	3	2003	6		1	1	1	0	0	0	0	0	0	0	0	0	0	0	0	0	0	0	0	9	0	0	0	0	0	0	1	0	0	0	0	0	0	0
278	75	66	1	1	1	1	0	8	1	3	3	3	2003	7		1	1	1	0	0	0	0	0	0	0	0	0	0	0	0	0	0	0	0	3	0	0	0	0	0	0	1	0	0	0	0	0	0	0
173	75	76	1	1	1	1	0	4	1	3	4	3	2003	7		3	99	1	0	0	0	0	0	0	0	0	0	0	0	0	0	0	0	0	2	0	0	0	0	0	0	0	0	0	0	0	0	0	0
128	75	69	0	1	1	1	0	9	1	3	4	3	2003	2		1	1	1	0	0	0	0	0	0	0	0	0	0	0	0	0	0	0	0	3	0	0	0	0	0	0	1	0	0	0	0	0	0	0
146	75	53	1	1	1	1	0	8	1	3	4	3	2003	7		1	1	1	0	0	0	0	0	0	0	0	0	0	0	0	0	0	0	0	2	0	0	0	0	0	0	0	0	0	0	0	0	0	0
98	75	78	0	1	3	3	0	10	1	3	4	3	2003	6		1	1	1	0	0	0	0	0	0	0	0	0	0	0	0	0	0	0	0	3	1	0	0	0	0	0	0	0	0	0	0	0	0	0
1864	75	69	1	1	2	1	0	13	1	4	3	3	2003	2	5	1	1	1	0	0	0	1	0	0	0	0	0	0	0	0	0	0	0	1	3	0	0	0	0	0	0	1	0	0	0	0	0	0	0
612	75	54	0	1	1	1	0	4	1	4	2	1	2003	6		1	1	1	0	0	0	0	0	0	0	0	0	0	0	0	0	0	0	0	4	0	0	0	0	0	0	1	1	0	1	0	0	0	0
451	75	60	0	5	9	1	0	5	1	4	3	3	2003	5		1	2	1	0	0	0	0	0	0	0	0	0	0	0	0	0	0	0	0	3	0	0	0	0	0	0	1	0	0	0	0	0	0	0
242	75	76	0	5	9	1	0	5	1	4	2	3	2003	2		1	9	1	0	0	0	1	0	0	0	0	0	0	0	0	0	0	0	1	2	0	0	0	0	0	0	0	0	0	0	0	0	0	0
173	75	54	0	5	9	1	0	7	1	4	2	3	2003	6		1	9	1	0	0	0	0	0	0	0	0	0	0	0	0	0	0	0	0	9	0	0	0	0	0	0	0	0	0	0	0	1	0	0
245	75	71	0	1	1	5	0	24	1	2	3	3	2003	2		1	1	1	0	0	0	0	0	0	0	0	0	0	0	0	0	1	0	1	4	1	0	0	0	0	0	1	0	0	0	0	0	0	0
259	75	72	0	1	3	5	0	8	1	2	3	3	2003	5		1	1	1	0	0	0	0	0	0	0	0	0	0	0	0	0	0	0	0	3	0	0	0	0	0	0	1	0	0	0	0	0	0	0
411	75	69	0	1	1	1	0	4	1	4	2	3	2003	6	2	3	99	1	0	0	0	0	0	0	0	0	0	0	0	0	0	0	0	0	2	0	0	0	0	0	0	0	0	0	0	0	0	0	0
809	75	67	0	1	2	1	0	6	1	3	3	2	2003	2	3	1	1	1	0	0	0	0	0	0	0	0	0	0	0	0	0	0	0	0	2	0	0	0	0	0	0	0	0	0	0	0	0	0	0
454	75	56	0	1	3	1	0	5	1	3	4	3	2003	3		1	2	1	0	0	0	0	0	0	0	0	0	0	0	0	0	0	0	0	4	0	0	0	0	0	0	1	0	0	1	0	0	0	0
49	75	43	0	2	9	1	0	4	1	1	5	3	2004	3	8	1	1	1	0	0	0	0	0	0	0	0	0	0	0	0	0	0	0	0	4	0	0	0	0	0	0	0	1	0	0	0	0	0	0
49	75	70	0	1	9	1	0	8	1	1	5	3	2004	2	6	1	1	1	0	0	0	0	0	0	0	0	0	0	0	0	0	0	0	0	3	0	0	0	0	0	0	0	0	0	0	0	0	0	0
49	75	78	0	1	9	1	0	5	1	1	5	3	2004	2	6	1	1	1	0	0	0	0	0	0	0	0	0	0	0	0	0	0	0	0	3	0	0	1	0	0	0	1	0	0	0	0	0	0	0
50	75	70	1	5	9	5	0	21	1	1	5	3	2004	2	6	1	1	1	0	0	0	0	0	0	0	0	0	1	0	0	0	0	0	1	4	1	0	0	0	0	0	1	0	0	0	0	0	0	0
223	75	64	0	1	1	1	0	5	1	1	5	3	2004	5		1	1	1	0	0	0	0	0	0	0	0	0	0	0	0	0	0	0	0	2	0	1	0	0	0	0	0	0	0	0	0	0	0	0
219	75	59	0	1	4	1	0	4	1	1	5	3	2004	5		1	1	1	0	0	0	0	0	0	0	0	0	0	0	0	0	0	0	0	3	0	0	0	0	0	0	1	0	0	0	0	0	0	0
75	75	42	0	5	9	1	0	5	1	3	5	3	2004	6		1	1	1	0	0	0	0	0	0	0	0	0	0	0	0	0	0	0	0	2	0	0	0	0	0	0	0	0	0	0	0	0	0	0
67	75	60	1	5	9	1	0	6	1	3	5	3	2004	5		1	1	1	0	0	0	0	0	0	0	0	0	0	0	0	0	0	0	0	3	0	0	0	0	0	0	1	0	0	0	0	0	0	0
76	75	66	1	5	9	1	0	8	1	3	5	3	2004	2		1	1	1	0	0	0	0	0	0	0	0	0	0	0	0	0	0	0	0	4	0	0	0	0	0	0	1	0	1	0	0	0	0	0
78	75	82	1	5	9	1	0	24	1	3	5	3	2004	2		1	1	1	0	0	0	0	0	0	0	0	0	0	0	0	0	0	0	0	2	0	0	0	0	0	0	0	0	0	0	0	0	0	0
74	75	71	0	5	9	1	0	4	1	3	5	3	2004	2		1	1	1	0	0	0	0	0	0	0	0	0	0	0	0	0	0	0	0	8	0	0	0	0	0	0	0	0	0	0	0	0	0	0
75	75	66	1	5	9	1	0	9	1	3	5	3	2004	7		1	1	1	0	0	0	0	0	0	0	0	0	0	0	0	0	0	0	0	2	0	0	0	0	0	0	0	0	0	0	0	0	0	0
64	75	58	1	5	9	1	0	31	1	3	5	3	2004	5		1	1	1	0	0	0	0	0	0	0	0	0	0	0	0	0	0	0	0	3	0	0	0	0	0	0	1	0	0	0	0	0	0	0
142	75	68	1	3	1	1	0	2	1	4	5	3	2004	2	3	2	2	1	0	0	0	0	0	0	0	0	0	0	0	0	0	0	0	0	3	0	0	0	0	0	0	1	0	0	0	0	0	0	0
170	75	71	0	1	1	1	0	5	1	4	5	3	2004	2	6	1	1	1	0	0	0	1	0	0	0	0	0	0	0	0	0	0	0	1	2	0	1	0	0	0	0	0	0	0	0	0	0	0	0
117	75	73	0	5	9	3	0	6	1	1	4	3	2004	2		1	1	1	0	0	0	0	0	0	0	0	0	1	0	0	0	0	0	1	3	0	0	0	0	0	0	1	0	0	0	0	0	0	0
117	75	47	0	5	9	1	0	6	1	1	4	3	2004	4		1	1	1	0	0	0	0	0	0	0	0	0	0	0	0	0	0	0	0	8	0	0	0	0	0	0	0	0	0	0	0	0	0	0
123	75	62	1	5	9	1	0	5	1	1	4	3	2004	3		1	1	1	0	0	0	0	0	0	0	0	0	0	0	0	0	0	0	0	2	0	0	0	0	0	0	0	0	0	0	0	0	0	0
368	75	59	1	5	9	1	0	5	1	1	1	3	2004	2	4	1	1	1	0	0	0	0	0	0	0	0	0	0	0	0	0	0	0	0	3	0	0	0	0	0	0	1	0	0	0	0	0	0	0
46	75	60	1	1	9	1	0	5	1	2	2	3	2004	6		1	1	1	0	0	0	0	0	0	0	0	0	0	0	0	0	0	0	0	4	0	0	0	0	0	0	1	1	0	0	0	0	0	0
46	75	71	0	1	9	1	0	9	1	2	2	3	2004	2	5	1	1	1	0	0	0	0	0	0	0	0	0	1	0	0	0	0	0	1	3	0	0	0	0	0	0	1	0	0	0	0	0	0	0
606	75	75	0	5	9	1	0	15	1	4	3	3	2004	2		1	1	1	0	0	0	0	0	0	0	0	0	0	0	0	0	0	0	0	9	0	0	0	0	0	0	1	0	0	0	0	0	0	0
277	483	74	1	5	9	6	1	20	1	2	1	3	2004	2	7	1	1	1	0	0	0	0	0	0	0	0	0	1	0	0	0	0	0	1	2	0	0	0	0	0	0	0	0	0	0	0	0	0	0
245	75	80	0	1	3	1	0	8	1	1	3	3	2004	2	5	2	1	1	0	0	0	0	0	0	0	0	0	0	0	0	0	0	0	0	3	0	0	0	0	0	0	1	0	0	0	0	0	0	0
31	75	70	0	1	1	1	0	2	1	1	4	3	2004	2	7	1	1	1	0	0	0	1	0	0	0	0	0	0	0	0	0	0	0	1	2	0	0	0	0	0	0	0	0	0	0	0	0	0	0
29	75	55	0	1	1	1	0	8	1	1	4	3	2004	5		1	1	1	0	0	0	1	0	0	0	0	0	0	0	0	0	0	0	1	3	0	0	0	0	0	0	1	0	0	0	0	0	0	0
50	75	49	0	1	9	1	0	10	1	1	3	3	2004	6	8	1	1	1	0	0	0	0	0	0	0	0	0	0	0	0	0	0	0	0	8	0	1	0	0	0	0	0	0	0	0	0	0	0	0
32	75	68	1	1	9	1	0	2	1	1	3	3	2004	2	5	1	1	1	0	0	0	0	0	0	0	0	0	0	0	0	0	0	0	0	3	0	0	0	1	0	0	0	0	0	0	0	0	0	0
26	75	69	0	2	9	1	0	6	1	1	3	3	2004	2	3	1	1	1	0	0	0	0	0	0	0	0	0	0	0	0	0	0	0	0	10	0	0	0	0	0	0	1	1	0	0	0	0	0	0
30	75	62	1	1	9	1	0	9	1	1	3	3	2004	6		1	1	1	0	0	0	1	0	0	0	0	0	1	0	0	0	0	0	1	9	0	0	0	0	0	0	1	0	0	0	0	0	0	0
24	75	67	0	2	1	1	0	4	1	1	4	3	2004	2	5	1	1	1	0	0	0	0	0	0	0	0	0	0	0	0	0	0	0	0	3	0	0	0	0	0	0	1	0	0	0	0	0	0	0
31	75	63	0	2	2	1	0	4	1	1	4	3	2004	6		1	1	1	0	0	0	0	0	0	0	0	0	0	0	0	0	0	0	0	4	0	0	0	0	0	0	1	1	0	0	0	0	0	0
31	75	73	1	1	1	1	0	11	1	1	4	3	2004	2	5	1	1	1	0	0	0	0	0	0	0	0	0	0	0	0	0	0	0	0	2	0	0	0	0	0	0	0	0	0	0	0	0	0	0
27	75	74	1	1	9	1	0	6	1	1	5	3	2004	2	3	1	99	1	0	0	0	0	0	0	0	0	0	0	0	0	0	0	0	0	2	0	0	0	0	0	0	0	0	0	0	0	0	0	0
29	75	79	0	4	9	1	0	7	1	1	5	3	2004	2	3	1	1	1	0	0	0	1	0	0	0	0	0	0	0	0	0	0	0	1	2	0	0	0	0	0	0	0	0	0	0	0	0	0	0
26	75	70	0	1	9	1	0	4	1	1	5	3	2004	2	7	1	1	1	0	0	0	0	0	0	0	0	0	0	0	0	0	0	0	0	3	0	0	0	0	0	0	0	1	0	0	0	0	0	0
26	75	67	1	1	1	1	0	4	1	1	5	3	2004	2		1	1	1	0	0	0	0	0	0	0	0	0	0	0	0	0	0	0	0	3	0	0	0	0	0	0	1	0	0	0	0	0	0	0
26	75	79	0	1	2	1	0	5	1	1	5	3	2004	2	7	1	1	1	0	0	0	0	0	0	0	0	0	0	0	0	0	0	0	0	3	0	0	0	0	0	0	1	0	0	0	0	0	0	0
310	75	67	1	2	1	3	0	27	1	1	3	3	2004	2		3	99	1	0	0	0	0	0	0	0	0	0	1	0	0	0	0	0	1	3	1	0	0	0	0	0	0	0	0	0	0	0	0	0
264	75	75	1	2	4	1	0	4	1	1	5	3	2004	2		3	1	1	0	0	0	0	0	0	0	0	0	0	0	0	0	0	0	0	9	0	0	0	0	0	0	1	0	0	0	0	0	0	0
169	75	75	1	2	4	6	1	9	1	1	5	3	2004	2		3	1	1	0	0	0	0	0	0	0	0	0	0	0	0	0	0	0	0	4	1	0	0	0	0	0	1	0	0	0	0	0	0	0
62	75	68	0	1	9	1	0	6	1	1	2	3	2004	2	5	1	99	1	0	0	0	0	0	0	0	0	0	0	0	0	0	0	0	0	3	0	0	0	0	0	0	0	1	0	0	0	0	0	0
87	75	67	0	1	1	1	0	5	1	1	5	3	2004	7		1	1	1	0	0	0	0	0	0	0	0	0	0	0	0	0	0	0	0	3	0	0	0	0	0	0	0	0	0	0	0	0	0	0
234	75	71	1	1	1	1	0	7	1	1	3	3	2004	10		1	1	1	0	0	0	0	0	0	0	0	0	0	0	0	0	0	0	0	3	0	0	0	0	0	0	1	0	0	0	0	0	0	0
234	75	80	0	1	1	1	0	5	1	1	3	3	2004	10		1	1	1	0	0	0	0	0	0	0	0	0	0	0	0	0	0	0	0	3	0	0	0	0	0	0	1	0	0	0	0	0	0	0
181	75	29	1	3	2	1	0	5	1	1	3	3	2004	7		1	1	1	0	0	0	0	0	0	0	0	0	0	0	0	0	0	0	0	2	0	0	0	0	0	0	0	0	0	0	0	0	0	0
147	75	69	0	1	1	1	0	8	1	1	3	3	2004	10		1	1	1	0	0	0	0	0	0	0	0	0	0	0	0	0	0	0	0	8	0	0	0	0	0	0	0	0	0	0	0	0	0	0
30	75	65	1	1	1	1	0	10	1	1	4	3	2004	2		1	1	1	0	0	0	1	0	0	0	0	0	0	0	0	0	0	0	1	8	0	0	0	0	0	0	0	0	0	0	0	0	0	0
31	75	69	0	1	1	1	0	5	1	1	4	3	2004	2		1	1	1	0	0	0	0	0	0	0	0	0	0	0	0	0	0	0	0	2	0	0	0	0	0	0	0	0	0	0	0	0	0	0
32	75	60	1	2	1	1	0	6	1	1	4	3	2004	7		1	1	1	0	0	0	0	0	0	0	0	0	0	0	0	0	0	0	0	3	0	0	0	0	0	0	0	1	0	0	0	0	0	0
28	75	86	0	1	1	1	0	4	1	1	4	3	2004	2	7	1	1	1	0	0	0	0	0	0	0	0	0	0	0	0	0	0	0	0	3	0	0	0	0	0	0	1	0	0	1	0	0	0	0
49	75	77	1	1	1	6	1	33	1	1	2	3	2004	2	6	1	1	1	0	0	0	1	0	0	0	1	0	1	0	1	0	0	0	1	3	0	0	0	0	0	0	1	0	0	0	0	0	0	0
48	75	63	0	1	2	1	0	10	1	1	2	3	2004	6		1	1	1	0	0	0	0	0	0	0	0	0	0	0	0	0	0	0	0	2	0	0	0	0	0	0	0	0	0	0	0	0	0	0
49	75	77	0	1	3	3	0	11	1	1	2	3	2004	99		1	1	1	0	0	0	0	0	0	0	0	0	0	0	0	0	0	0	0	9	0	0	0	0	0	0	0	1	0	0	0	0	0	0
48	75	72	0	5	9	9	0	14	1	2	2	3	2004	2		1	6	1	0	0	0	0	0	0	0	0	0	0	0	0	0	0	0	0	10	0	0	0	0	0	0	1	1	0	0	0	0	0	0
53	75	52	0	5	9	1	0	11	1	2	2	3	2004	5	7	1	1	1	0	0	0	0	0	0	0	0	0	0	0	0	0	0	0	0	3	0	0	0	0	0	0	1	0	0	1	0	0	0	0
50	75	61	0	5	9	9	0	6	1	2	3	3	2004	5		1	1	1	0	0	0	0	0	0	0	0	0	0	0	0	0	1	0	1	2	0	1	0	0	0	0	0	0	0	0	0	0	0	0
50	75	68	1	5	9	1	0	7	1	2	3	3	2004	2	3	1	1	1	0	0	0	0	0	0	0	0	0	0	0	0	0	1	0	1	3	0	0	0	0	0	0	1	0	0	0	0	0	0	0
20	75	68	1	5	9	1	0	10	1	2	4	3	2004	2	7	1	1	1	0	0	0	0	0	0	0	0	0	0	0	0	0	0	0	0	4	0	0	0	0	0	0	1	1	0	0	0	0	0	0
21	75	84	1	5	9	9	0	8	1	2	4	3	2004	2	7	1	1	1	0	0	0	0	0	0	0	0	0	0	0	0	0	0	0	0	3	0	0	0	0	0	0	1	0	0	0	0	0	0	0
23	75	69	1	5	9	1	0	14	1	2	4	3	2004	2	5	1	1	1	0	0	0	0	0	0	0	0	0	0	0	0	0	0	0	0	6	0	0	0	1	0	0	1	0	1	0	0	0	0	0
23	75	61	1	5	9	1	0	6	1	2	4	3	2004	7	2	1	3	1	0	0	0	0	0	0	0	0	0	0	0	0	0	0	0	0	4	0	0	0	0	0	0	1	1	0	0	0	0	0	0
19	75	79	0	5	9	1	0	4	1	2	3	3	2004	2		1	1	1	0	0	0	0	0	0	0	0	0	0	0	0	0	0	0	0	2	0	0	0	0	0	0	0	0	0	0	0	0	0	0
24	75	79	1	5	9	1	0	6	1	2	4	3	2004	2		1	1	1	0	0	0	0	0	0	0	0	0	0	0	0	0	0	0	0	4	0	0	0	0	0	0	0	0	0	0	1	0	0	0
21	75	82	0	5	9	1	0	11	1	2	4	3	2004	2		1	1	1	0	0	0	0	0	0	0	0	0	0	0	0	0	0	0	0	5	0	0	0	1	0	0	1	0	0	0	0	0	0	0
60	75	77	0	5	9	1	0	8	1	2	3	3	2004	2		1	1	1	0	0	0	0	0	0	0	0	0	0	0	0	0	0	0	0	3	0	0	0	0	0	0	0	0	0	0	0	0	0	0
145	75	64	0	2	4	1	0	7	1	2	4	3	2004	6		2	7	1	0	0	0	0	0	0	0	0	0	0	0	0	0	0	0	0	3	0	0	0	1	0	0	0	0	0	0	0	0	0	0
204	75	62	1	2	1	1	0	4	1	2	5	3	2004	2		1	1	1	0	0	0	0	0	0	0	0	0	0	0	0	0	0	0	0	2	0	0	0	0	0	0	0	0	0	0	0	0	0	0
21	75	59	1	5	9	1	0	5	1	2	4	3	2004	5	8	1	1	1	0	0	0	0	0	0	0	0	0	0	0	0	0	0	0	0	3	0	0	0	0	0	0	1	0	0	0	0	0	0	0
59	75	77	1	5	9	5	0	6	1	2	3	3	2004	99		3	1	1	0	0	0	0	0	0	0	0	0	0	0	0	0	0	0	0	4	0	0	0	0	0	0	1	1	0	0	0	0	0	0
54	75	67	0	5	9	5	0	10	1	2	3	3	2004	6		3	1	1	0	0	0	0	0	0	0	0	0	0	0	0	0	0	0	0	4	0	0	0	0	0	0	1	0	0	0	0	0	0	0
60	75	51	0	5	9	5	0	5	1	2	3	3	2004	6		3	1	1	0	0	0	0	0	0	0	0	0	0	0	0	0	0	0	0	3	0	0	0	0	0	0	1	0	0	0	0	0	0	0
23	75	62	0	1	9	1	0	12	1	2	4	3	2004	6		1	1	1	0	0	0	0	0	0	0	0	0	0	0	0	0	0	0	0	3	0	0	0	0	0	0	1	0	0	0	0	0	0	0
22	75	68	0	1	9	5	0	6	1	2	5	3	2004	2		1	1	1	0	0	0	0	0	0	0	0	0	0	0	0	0	0	0	0	3	0	0	0	0	0	0	1	0	0	0	0	0	0	0
23	75	81	1	1	9	5	0	9	1	2	5	3	2004	2		1	1	1	0	0	0	0	0	0	0	0	0	0	0	0	0	0	0	0	3	0	0	0	0	0	0	0	0	0	0	0	0	0	0
225	75	80	1	1	3	3	0	12	1	2	2	1	2004	2	7	1	1	1	0	0	0	0	0	0	0	0	0	0	0	0	0	0	0	0	3	0	0	0	0	0	0	1	0	0	0	0	0	0	0
65	75	69	1	5	9	1	0	8	1	2	3	3	2004	2		1	1	1	0	0	0	0	0	0	0	1	0	0	0	0	0	0	0	1	10	1	0	0	0	0	0	1	0	0	0	0	0	0	0
58	75	60	0	5	9	1	0	7	1	2	3	3	2004	6		1	1	1	0	0	0	0	0	0	0	0	0	0	0	0	0	0	0	0	3	0	0	0	0	0	0	1	0	0	0	0	0	0	0
58	75	78	1	5	9	1	0	7	1	2	3	3	2004	2		1	1	1	0	0	0	0	0	0	0	0	0	0	0	0	0	0	0	0	3	0	0	0	0	0	0	0	0	0	0	0	0	0	0
54	75	73	0	5	9	3	0	5	1	2	3	3	2004	2		1	1	1	0	0	0	0	0	0	0	0	0	0	0	0	0	0	0	0	2	0	0	0	0	0	0	0	0	0	0	0	0	0	0
54	75	83	1	5	9	3	0	8	1	2	3	3	2004	2		1	1	1	0	0	0	0	0	0	0	0	0	0	0	0	0	0	0	0	10	0	0	0	0	0	0	1	1	0	0	0	0	0	0
21	75	76	1	5	9	3	0	7	1	2	2	3	2004	2		1	1	1	0	0	0	1	0	0	0	0	0	0	0	0	0	0	0	1	3	0	0	0	0	0	0	1	0	0	0	0	0	0	0
20	75	65	0	5	9	1	0	7	1	2	4	3	2004	6		1	3	1	0	0	0	0	0	0	0	0	0	0	0	0	0	0	0	0	9	0	0	0	0	0	0	1	0	0	0	0	0	0	0
15	75	55	0	1	1	1	0	5	1	3	3	3	2004	6	8	1	99	1	0	0	0	0	0	0	1	0	0	0	0	0	0	0	0	1	9	0	0	0	0	0	0	1	0	0	0	0	0	0	0
16	75	62	0	1	1	1	0	5	1	3	3	3	2004	6	7	1	99	1	0	0	0	0	0	0	0	0	0	0	0	0	0	0	0	0	4	0	0	0	0	0	0	1	1	0	0	0	0	0	0
15	75	62	0	1	9	5	0	12	1	3	3	3	2004	5		1	1	1	0	0	0	0	0	0	0	0	0	0	1	0	0	0	0	1	2	0	0	1	0	0	0	0	0	0	0	0	0	0	0
15	75	74	1	1	9	5	0	5	1	3	3	3	2004	2		1	1	1	0	0	0	0	0	0	0	0	0	0	0	0	0	0	0	0	3	0	0	0	0	0	0	0	0	0	0	0	0	0	0
14	75	74	0	1	9	3	0	4	1	3	3	3	2004	2		1	1	1	0	0	0	0	0	0	0	0	0	0	0	0	0	0	0	0	3	0	0	0	0	0	0	1	0	0	0	0	0	0	0
14	75	66	0	1	9	5	0	4	1	3	3	3	2004	2		1	1	1	0	0	0	0	0	0	0	0	0	0	0	0	0	0	0	0	9	0	0	0	0	0	0	1	0	0	0	0	0	0	0
10	75	66	0	1	9	1	0	5	1	3	4	3	2004	2		1	1	1	0	0	0	0	0	0	0	0	0	0	0	0	0	0	0	0	2	0	0	0	0	0	0	0	0	0	0	0	0	0	0
11	75	59	1	2	9	1	0	12	1	3	4	3	2004	5		1	9	1	0	0	0	0	0	0	0	0	0	0	0	0	0	0	0	0	11	1	0	0	1	0	0	1	0	0	0	0	0	0	0
79	75	73	0	1	9	1	0	5	1	3	4	3	2004	2	7	1	1	1	0	0	0	0	0	0	0	0	0	0	0	0	0	0	0	0	3	0	0	0	0	0	0	0	1	0	0	0	0	0	0
15	75	70	0	1	9	6	1	15	1	3	2	3	2004	2		1	1	1	0	0	0	0	0	0	0	0	0	1	0	0	0	0	0	1	4	0	0	0	0	0	0	1	0	0	0	0	0	0	0
14	75	58	1	1	1	1	0	6	1	3	4	1	2004	6		1	1	1	0	0	0	0	0	0	0	0	0	0	0	0	0	0	0	0	2	0	0	0	0	0	0	0	0	0	0	0	0	0	0
15	75	66	1	1	1	9	0	8	1	3	4	1	2004	2	6	1	1	1	0	0	0	0	0	0	0	0	0	0	0	0	0	0	0	0	9	0	0	0	0	0	0	1	0	0	0	0	0	0	0
15	75	67	1	1	4	5	0	7	1	3	4	1	2004	2		1	1	1	0	0	0	0	0	0	0	0	0	0	0	0	0	0	0	0	9	0	0	0	0	0	0	1	0	0	0	0	0	0	0
15	75	71	1	5	1	1	0	5	1	3	4	1	2004	2	4	1	1	1	0	0	0	0	0	0	0	0	0	0	0	0	0	0	0	0	4	0	0	0	0	0	0	1	1	0	0	0	0	0	0
11	75	63	1	2	9	6	1	66	1	3	3	1	2004	3		2	1	1	0	0	0	0	0	0	0	0	0	0	0	0	0	0	0	0	2	0	0	0	0	0	0	0	0	0	0	0	0	0	0
12	75	51	0	4	9	1	0	6	1	3	3	1	2004	8		2	1	1	0	0	0	0	0	0	0	0	0	0	0	0	0	0	0	0	2	0	0	0	0	0	0	0	0	0	0	0	0	0	0
12	75	80	0	1	9	1	0	7	1	3	3	1	2004	2		3	1	1	0	0	0	0	0	0	0	0	0	0	0	0	0	0	0	0	2	0	0	0	0	0	0	0	0	0	0	0	0	0	0
152	75	55	1	1	1	1	0	5	1	3	4	1	2004	6		2	7	1	0	0	0	0	0	0	0	0	0	0	0	0	0	0	0	0	2	0	0	0	0	0	0	0	0	0	0	0	0	0	0
18	75	83	1	2	9	1	0	10	1	3	3	3	2004	2		1	1	1	0	0	0	0	0	0	0	0	0	0	0	0	0	0	0	0	3	0	0	0	0	0	0	0	0	0	0	0	0	0	0
9	75	39	0	2	9	5	0	19	1	3	3	3	2004	7		2	7	1	0	0	0	0	0	0	0	0	0	0	0	0	0	0	0	0	9	0	0	0	0	0	0	1	0	0	0	0	0	0	0
13	75	38	1	2	9	1	0	20	1	3	3	3	2004	9		2	99	1	0	0	0	1	0	0	0	0	0	0	0	0	0	0	0	1	2	0	0	0	0	0	0	0	0	0	0	0	0	0	0
19	75	80	0	4	2	1	0	6	1	3	3	3	2004	3		1	99	1	0	0	0	0	0	0	0	0	0	1	0	0	0	0	0	1	3	0	0	0	0	0	0	1	0	0	0	0	0	0	0
19	483	66	1	1	1	3	0	36	1	3	3	3	2004	6	8	1	99	1	0	0	0	0	0	0	0	0	0	1	0	0	0	0	0	1	3	0	0	0	0	0	0	1	0	0	0	0	0	0	0
17	75	50	1	2	2	1	0	5	1	3	3	3	2004	6	8	1	99	1	0	0	0	0	0	0	0	0	0	0	0	0	0	0	0	0	8	0	0	0	0	0	0	0	0	0	0	0	0	0	0
101	75	84	0	5	3	1	0	4	1	3	5	3	2004	2	7	1	1	1	0	0	0	0	0	0	0	0	0	0	0	0	0	0	0	0	2	0	0	0	0	0	0	0	0	0	1	0	0	0	0
79	75	57	0	1	1	1	0	3	1	3	5	3	2004	2	7	1	1	1	0	0	0	0	0	0	0	0	0	0	0	0	0	0	0	0	2	0	0	0	0	0	0	0	0	0	0	0	0	0	0
124	75	49	0	1	1	1	0	4	1	3	2	3	2004	5		3	99	1	0	0	0	0	0	0	0	0	0	0	0	0	0	0	0	0	2	0	0	0	0	0	0	0	0	0	1	0	0	0	0
11	75	29	1	1	9	1	0	10	1	3	4	3	2004	3		2	4	1	0	0	0	0	0	0	0	0	0	0	0	0	0	0	0	0	2	0	0	0	0	0	0	0	0	0	0	0	0	0	0
12	75	83	0	1	9	1	0	19	1	3	4	3	2004	2		2	7	1	0	0	0	0	0	0	0	0	0	0	0	0	0	0	0	0	9	0	0	0	0	0	0	1	0	0	0	0	0	0	0
10	75	61	1	1	9	1	0	6	1	3	4	3	2004	2		1	99	1	0	0	0	0	0	0	0	0	0	0	1	0	0	0	0	1	9	0	0	0	0	0	0	1	0	0	0	0	0	0	0
12	75	77	0	1	9	5	0	23	1	3	4	3	2004	2		1	99	1	0	0	0	1	0	0	0	1	0	0	0	0	0	0	0	1	3	0	0	0	0	0	0	1	0	0	0	0	0	0	0
12	75	69	1	1	9	1	0	8	1	3	4	3	2004	2		1	99	1	0	0	0	0	0	0	0	0	0	0	0	0	0	0	0	0	3	0	0	0	0	0	0	1	0	0	0	0	0	0	0
12	75	70	1	1	9	1	0	6	1	3	4	3	2004	2		1	99	1	0	0	0	0	0	0	0	0	0	0	0	0	0	0	0	0	3	0	0	0	0	0	0	1	0	0	1	0	0	0	0
11	75	69	1	2	9	1	0	5	1	3	4	3	2004	2		1	99	1	0	0	0	0	0	0	0	0	0	0	0	0	0	0	0	0	3	0	0	0	0	0	0	1	0	0	0	0	0	0	0
11	75	83	0	5	3	9	0	11	1	3	3	1	2004	2	3	1	1	1	0	0	0	0	0	0	0	0	0	0	0	0	0	0	0	0	2	0	0	0	0	0	0	0	0	0	1	0	0	0	0
11	75	79	0	1	1	3	0	20	1	3	3	1	2004	6		1	1	1	0	0	0	0	0	0	0	0	0	1	1	0	0	0	0	1	3	0	0	1	0	0	0	1	0	0	0	0	0	0	0
11	75	42	0	5	1	5	0	5	1	3	3	1	2004	6		1	1	1	0	0	0	0	0	0	0	0	0	0	0	0	0	0	0	0	3	0	0	0	0	0	0	1	0	0	0	0	0	0	0
11	75	86	0	5	3	3	0	19	1	3	3	1	2004	6		1	1	1	0	0	0	0	0	0	0	0	0	1	0	1	0	0	0	1	8	0	0	0	0	0	0	0	0	0	0	0	0	0	0
12	75	65	1	4	9	5	0	15	1	3	4	2	2004	2		1	99	1	0	0	0	0	1	0	0	0	0	0	0	1	0	0	0	1	2	0	0	0	0	0	0	0	0	0	0	0	0	0	0
687	75	68	0	3	1	1	0	10	1	4	2	1	2004	6		3	99	1	0	0	0	0	0	0	0	0	0	0	0	0	0	0	0	0	2	0	0	0	0	0	0	0	0	0	0	0	0	0	0
57	75	73	0	5	9	1	0	6	1	4	3	3	2004	2		1	1	1	0	0	0	0	0	0	0	0	0	0	0	0	0	0	0	0	8	0	0	0	0	0	0	0	0	0	0	0	0	0	0
59	75	49	0	1	9	1	0	17	1	4	4	3	2004	6		1	1	1	0	0	0	1	0	0	0	0	0	0	1	0	0	0	0	1	4	0	0	0	0	0	0	1	0	0	0	0	0	0	0
445	75	35	1	1	9	1	0	8	1	4	3	3	2004	6		1	1	1	0	0	0	1	0	0	0	0	0	0	0	0	0	0	0	1	2	0	0	0	0	0	0	0	0	0	0	0	0	0	0
199	75	73	1	1	1	1	0	11	1	3	5	3	2004	6		1	1	1	0	0	0	0	0	0	0	1	0	1	0	0	0	0	0	1	5	0	0	0	0	0	0	1	0	0	0	1	0	0	0
252	75	73	0	1	3	3	0	23	1	3	5	2	2004	2		1	1	1	0	0	0	0	0	0	0	0	0	0	0	0	0	0	0	0	4	0	0	0	0	0	0	0	0	0	0	0	0	0	0
36	75	71	1	1	9	1	0	6	1	3	5	3	2004	6		1	1	1	0	0	0	0	0	0	0	0	0	0	0	0	0	0	0	0	3	0	0	0	0	0	0	1	0	0	0	0	0	0	0
34	75	70	1	1	9	1	0	10	1	3	5	3	2004	2		1	1	1	0	0	0	0	0	0	0	0	0	0	0	0	0	0	0	0	2	0	0	0	0	0	0	0	0	0	0	0	0	0	0
34	75	61	1	1	9	1	0	29	1	3	5	3	2004	7		1	1	1	0	0	0	0	0	0	0	0	0	0	0	0	0	0	0	0	2	0	0	0	0	0	0	0	0	0	0	0	0	0	0
37	75	45	1	1	9	1	0	6	1	3	5	3	2004	6		2	7	1	0	0	0	0	0	0	0	0	0	0	0	0	0	0	0	0	2	0	0	0	0	0	0	0	0	0	0	0	0	0	0
40	75	63	0	1	9	1	0	6	1	3	5	3	2004	6		2	7	1	0	0	0	0	0	0	0	0	0	0	0	0	0	0	0	0	3	0	0	0	0	0	0	1	0	0	0	0	0	0	0
187	75	57	0	1	9	1	0	21	1	1	4	3	2004	5		1	1	1	0	0	0	0	0	0	0	0	0	0	0	0	0	0	0	0	2	0	0	0	0	0	0	0	0	0	0	0	0	0	0
184	75	78	1	4	9	1	0	8	1	1	4	3	2004	2	5	1	1	1	0	0	0	0	0	0	0	0	0	0	0	0	0	0	0	0	2	0	0	0	0	0	0	0	0	0	0	0	0	0	0
115	75	78	1	1	1	1	0	12	1	1	3	3	2004	2	5	3	99	1	0	0	0	1	0	0	0	0	0	0	0	0	0	0	0	1	4	0	0	0	0	0	0	1	0	0	0	0	0	0	0
28	75	75	0	1	9	5	0	7	1	1	5	3	2004	2		1	99	1	0	0	0	0	0	0	0	0	0	0	0	0	0	0	0	0	8	0	0	0	0	0	0	0	0	0	1	0	0	0	0
28	75	56	1	1	9	5	0	4	1	1	5	3	2004	5		1	99	1	0	0	0	0	0	0	0	0	0	0	0	0	0	0	0	0	3	0	0	0	0	0	0	1	0	0	0	0	0	0	0
28	75	67	1	1	9	1	0	15	1	1	5	3	2004	7		1	1	1	0	0	0	0	0	0	0	0	0	0	0	0	0	0	0	0	8	0	1	0	0	0	0	0	0	0	0	0	0	0	0
30	75	70	0	1	9	1	0	9	1	1	5	3	2004	2		1	1	1	0	0	0	0	0	0	0	0	0	0	0	0	0	0	0	0	3	0	0	0	0	0	0	0	1	0	0	0	0	0	0
30	75	51	0	1	9	5	0	4	1	1	5	3	2004	7		1	1	1	0	0	0	0	0	0	0	0	0	0	0	0	0	0	0	0	2	0	0	0	0	0	0	0	0	0	0	0	0	0	0
26	483	65	1	1	9	5	0	36	1	1	5	3	2004	2		1	1	1	0	0	0	0	0	0	0	0	0	1	0	0	0	0	0	1	4	0	0	0	0	0	0	1	1	0	0	0	0	0	0
29	75	51	0	1	9	5	0	7	1	1	5	3	2004	7		1	1	1	0	0	0	0	0	0	0	0	0	0	0	0	0	0	0	0	2	0	0	0	0	0	0	0	0	0	0	0	0	0	0
29	75	48	0	1	9	1	0	5	1	1	5	3	2004	6		1	1	1	0	0	0	0	0	0	0	0	0	0	0	0	0	0	0	0	2	0	0	0	0	0	0	0	0	0	0	0	0	0	0
41	75	81	1	1	9	1	0	16	1	1	2	3	2004	5		1	1	1	0	0	0	1	0	0	0	0	0	0	0	0	0	0	0	1	9	0	0	0	0	0	0	1	0	0	0	0	0	0	0
28	75	76	1	1	9	5	0	6	1	1	3	3	2004	2		2	1	1	0	0	0	0	0	0	0	0	0	0	0	0	0	0	0	0	10	0	0	0	0	0	0	1	1	0	0	0	0	0	0
23	75	58	0	5	9	1	0	6	1	2	4	3	2004	2		1	1	1	0	0	0	0	0	0	0	0	0	0	0	0	0	0	0	0	4	0	0	0	1	0	0	1	0	0	0	0	0	0	0
21	75	67	1	5	9	1	0	8	1	2	4	3	2004	2		1	1	1	0	0	0	1	0	0	0	0	0	0	0	0	0	0	0	1	4	0	0	0	0	0	0	1	0	0	0	0	0	0	0
23	75	72	1	1	1	1	0	7	1	2	5	3	2004	2	5	1	1	1	0	0	0	0	0	0	0	0	0	0	0	0	0	0	0	0	10	0	0	0	0	0	0	1	1	0	0	0	0	0	0
22	75	74	0	2	3	1	0	16	1	2	5	3	2004	6	8	1	1	1	0	0	0	1	0	0	0	0	0	0	0	0	0	0	0	1	8	0	0	0	0	0	0	0	0	0	1	0	0	0	0
23	75	71	0	5	9	1	0	12	1	2	4	3	2004	6		1	1	1	0	0	0	0	0	0	0	0	0	0	0	0	0	0	0	0	3	0	1	0	0	0	0	1	0	0	0	0	0	0	0
21	75	77	1	5	9	6	1	15	1	2	4	3	2004	2		1	1	1	0	0	0	0	0	0	0	0	0	0	0	1	0	0	0	1	3	0	0	0	0	0	0	1	0	0	0	0	0	0	0
23	75	80	0	2	9	1	0	3	1	2	3	3	2004	2	6	1	1	1	0	0	0	0	0	0	0	0	0	0	0	0	0	0	0	0	2	0	0	0	0	0	0	0	0	0	0	0	0	0	0
22	75	56	0	1	9	1	0	4	1	2	3	3	2004	6		1	1	1	0	0	0	1	0	0	0	0	0	0	0	0	0	0	0	1	2	0	0	0	0	0	0	0	0	0	0	0	0	0	0
21	75	62	1	1	9	1	0	5	1	2	3	3	2004	6		1	1	1	0	0	0	0	0	0	0	0	0	0	0	0	0	0	0	0	2	0	0	0	0	0	0	0	0	0	0	0	0	0	0
21	75	73	1	1	9	1	0	4	1	2	3	3	2004	2	7	1	1	1	0	0	0	0	0	0	0	0	0	0	0	0	0	0	0	0	2	0	0	0	0	0	0	0	0	0	0	0	0	0	0
24	75	70	0	1	9	1	0	5	1	2	3	3	2004	2	6	1	1	1	0	0	0	0	0	0	0	0	0	0	0	0	0	0	0	0	2	0	1	0	0	0	0	0	0	0	0	0	0	0	0
22	75	40	0	1	9	1	0	5	1	2	3	3	2004	6	2	1	1	1	0	0	0	0	0	0	0	0	0	0	0	0	0	0	0	0	2	0	0	0	0	0	0	0	0	0	0	0	0	0	0
232	75	65	0	1	1	1	0	5	1	3	3	3	2004	2		1	1	1	0	0	0	0	0	0	0	0	0	0	0	0	0	0	0	0	9	0	0	0	0	0	0	1	0	0	0	0	0	0	0
253	75	71	0	1	1	1	0	5	1	3	3	1	2004	2		3	1	1	0	0	0	0	0	0	0	0	0	0	0	0	0	0	0	0	3	0	0	0	0	0	0	0	0	0	0	0	0	0	0
410	75	79	1	1	1	1	0	8	1	3	3	1	2004	2	7	3	1	1	0	0	0	1	0	0	0	0	0	0	0	0	0	0	0	1	2	0	0	0	0	0	0	0	0	0	0	0	0	0	0
267	483	76	0	1	1	6	1	30	1	3	3	1	2004	2	7	3	3	1	0	0	0	0	0	0	0	0	0	1	0	0	0	0	0	1	5	0	0	0	0	1	0	1	0	0	0	0	0	0	0
80	75	75	1	5	2	1	0	14	1	3	5	3	2004	2		2	7	1	0	0	0	0	0	0	0	0	0	0	0	0	0	0	0	0	2	0	0	0	0	0	0	0	0	0	0	0	0	0	0
77	75	77	1	5	1	1	0	8	1	3	3	1	2004	2	7	1	1	1	0	0	0	0	0	0	0	0	0	0	0	0	0	0	0	0	9	0	0	0	0	0	0	1	0	0	0	0	0	0	0
65	75	66	1	5	1	1	0	12	1	3	3	1	2004	2		1	1	1	0	0	0	0	0	0	0	0	0	0	0	0	0	0	0	0	3	0	0	0	0	0	0	0	1	0	0	0	0	0	0
74	75	68	0	5	1	1	0	6	1	3	3	1	2004	2		1	1	1	0	0	0	0	0	0	0	0	0	0	0	0	0	0	0	0	4	0	0	0	0	0	0	1	1	0	0	0	0	0	0
167	75	77	1	5	1	9	0	10	1	3	2	3	2004	10		1	1	1	0	0	0	0	0	0	0	0	0	0	0	0	0	0	0	0	2	0	0	0	0	0	0	0	0	0	0	0	0	0	0
78	75	81	0	1	3	3	0	10	1	3	5	3	2004	2		3	99	1	0	0	0	0	0	0	0	0	0	0	0	0	0	0	0	0	9	0	0	0	0	0	0	1	0	0	0	0	0	0	0
99	75	84	1	1	3	1	0	14	1	3	5	3	2004	6		3	99	1	0	0	0	1	0	0	0	0	0	0	0	0	0	0	0	1	2	0	0	0	0	0	0	0	0	0	0	0	0	0	0
38	75	54	1	1	4	1	0	4	1	3	4	3	2004	6	8	1	99	1	0	0	0	0	0	0	0	0	0	0	0	0	0	0	0	0	3	0	0	0	0	0	0	1	0	0	0	0	0	0	0
46	75	80	1	1	1	3	0	12	1	3	2	3	2004	2	5	1	99	1	0	0	0	1	0	0	0	0	0	0	0	0	0	0	0	1	3	0	0	0	0	0	0	1	0	0	0	0	0	0	0
44	75	76	1	1	1	1	0	8	1	3	2	3	2004	2	7	1	99	1	0	0	0	1	0	0	0	0	0	0	0	0	0	0	0	1	3	0	0	0	0	0	0	1	0	0	0	0	0	0	0
61	75	57	0	2	4	1	0	5	1	3	2	3	2004	6	8	1	99	1	0	0	0	0	0	0	0	0	0	0	0	0	0	0	0	0	2	0	0	0	0	0	0	0	0	0	0	0	0	0	0
42	75	73	0	4	1	1	0	5	1	3	2	3	2004	8		1	99	1	0	0	0	0	0	0	0	1	0	1	0	0	0	0	0	1	2	0	0	0	0	0	0	0	0	0	0	0	0	0	0
35	75	84	1	1	1	5	0	5	1	3	3	3	2004	2	7	1	99	1	0	0	0	0	0	0	0	0	0	0	0	0	0	0	0	0	3	0	0	0	0	0	0	1	0	0	0	0	0	0	0
45	75	64	1	1	9	5	0	12	1	3	3	3	2004	5		1	1	1	0	0	0	0	0	0	0	0	0	0	0	0	0	0	0	0	9	0	0	0	0	0	0	1	0	0	0	0	0	0	0
51	75	76	1	1	9	3	0	14	1	3	3	3	2004	2		1	1	1	0	0	0	0	0	0	0	0	0	0	0	0	0	0	0	0	3	0	0	0	0	0	0	1	0	0	0	0	0	0	0
147	75	50	0	1	1	1	0	6	1	3	5	3	2004	8		1	1	1	0	0	0	0	0	0	0	0	0	0	0	0	0	0	0	0	3	0	0	0	0	0	0	0	1	0	0	0	0	0	0
252	75	74	0	5	3	1	0	6	1	3	2	3	2004	2	7	1	1	1	0	0	0	0	0	0	1	0	0	0	0	0	0	0	0	1	2	0	0	0	0	0	0	0	0	0	0	0	0	0	0
234	75	69	1	1	1	1	0	11	1	3	4	1	2004	2	7	1	1	1	0	0	0	0	0	0	0	0	0	0	0	0	0	0	0	0	3	0	0	0	0	0	0	1	0	0	0	0	0	0	0
78	75	77	1	5	9	1	0	6	1	4	4	3	2004	2		1	1	1	0	0	0	0	0	0	0	0	0	0	0	0	0	0	0	0	2	0	0	0	0	0	0	0	0	0	0	0	0	0	0
78	75	60	0	5	9	1	0	8	1	4	4	3	2004	7		1	3	1	0	0	0	0	0	0	0	0	0	0	0	0	0	0	0	0	3	0	0	0	0	0	0	1	0	0	0	0	0	0	0
78	75	70	0	5	9	1	0	5	1	4	4	3	2004	6		1	1	1	0	0	0	0	0	0	0	0	0	0	0	0	0	0	0	0	3	0	0	0	0	0	0	0	1	0	0	0	0	0	0
50	75	70	1	5	9	1	0	4	1	4	3	3	2004	2		1	99	1	0	0	0	0	0	0	0	0	0	0	0	0	0	0	0	0	2	0	1	0	0	0	0	0	0	0	0	0	0	0	0
47	75	76	0	5	9	1	0	5	1	4	3	3	2004	10		1	99	1	0	0	0	0	0	0	0	0	0	0	0	0	0	0	0	0	2	0	0	0	0	0	0	0	0	0	0	0	0	0	0
46	75	63	0	5	9	5	0	8	1	4	3	3	2004	2		1	99	1	0	0	0	0	0	0	0	0	0	0	0	0	0	0	0	0	3	0	0	0	0	0	0	1	0	0	0	0	0	0	0
375	75	41	1	5	9	1	0	6	1	4	3	3	2004	3		1	2	1	0	0	0	0	0	0	0	0	0	0	0	0	0	0	0	0	2	0	0	0	0	0	0	0	0	0	0	0	0	0	0
33	75	82	0	1	3	3	0	4	1	2	2	2	2004	7		1	1	1	0	0	0	0	0	0	0	0	0	0	0	0	0	0	0	0	2	0	0	0	0	0	0	0	0	0	0	0	0	0	0
30	75	56	0	1	1	1	0	6	1	2	2	2	2004	7		1	1	1	0	0	0	0	0	0	0	0	0	0	0	0	0	0	0	0	8	0	0	0	0	0	0	0	0	0	0	0	0	0	0
28	75	81	0	1	3	3	0	15	1	2	2	2	2004	7		2	1	1	0	0	0	0	0	0	0	0	0	0	0	0	0	0	0	0	3	0	0	0	0	0	0	1	0	0	0	0	0	0	0
52	75	63	0	5	9	1	0	8	1	2	3	3	2004	2		1	1	1	0	0	0	0	0	0	0	0	0	0	0	0	0	0	0	0	4	0	0	0	0	0	0	0	0	1	0	0	0	0	0
49	75	80	0	5	9	1	0	6	1	2	3	3	2004	2		1	1	1	0	0	0	0	0	0	0	0	0	0	0	0	0	0	0	0	2	0	1	0	0	0	0	0	0	0	0	0	0	0	0
43	75	66	0	5	9	1	0	5	1	2	3	3	2004	2		1	1	1	0	0	0	0	0	0	0	0	0	0	0	0	0	0	0	0	2	0	0	0	0	0	0	0	0	0	0	0	0	0	0
54	75	58	1	5	9	1	0	4	1	2	3	3	2004	6		1	1	1	0	0	0	0	0	0	0	0	0	0	0	0	0	0	0	0	9	0	0	0	0	0	0	1	0	0	0	0	0	0	0
47	75	72	0	5	9	1	0	5	1	2	3	3	2004	2		1	1	1	0	0	0	0	0	0	0	0	0	0	0	0	0	0	0	0	2	0	0	0	0	0	0	0	0	0	0	0	0	0	0
47	75	53	0	5	9	1	0	4	1	2	3	3	2004	6		1	1	1	0	0	0	0	0	0	0	0	0	0	0	0	0	0	0	0	4	0	1	0	0	0	0	1	1	0	0	0	0	0	0
53	75	51	1	5	9	1	0	3	1	2	3	3	2004	6		1	1	1	0	0	0	0	0	0	0	0	0	0	0	0	0	0	0	0	3	0	0	0	0	0	0	1	0	0	0	0	0	0	0
22	75	70	0	5	9	3	0	10	1	2	4	3	2004	6		1	1	1	0	0	0	0	0	0	0	0	0	1	0	0	0	0	0	1	4	0	0	0	1	0	0	1	0	0	0	0	0	0	0
20	75	55	0	5	9	1	0	7	1	2	4	3	2004	6		1	1	1	0	0	0	1	0	0	0	0	0	0	0	0	0	0	0	1	2	0	0	0	0	0	0	0	0	0	0	0	0	0	0
20	75	51	0	5	9	1	0	9	1	2	4	3	2004	6		1	1	1	0	0	0	1	0	0	0	0	0	0	0	0	0	0	0	1	2	0	0	0	0	0	0	0	0	0	0	0	0	0	0
53	75	53	0	5	9	1	0	6	1	2	3	3	2004	6	8	1	1	1	0	0	0	0	0	0	0	0	0	0	0	0	0	0	0	0	9	0	0	0	0	0	0	1	0	0	0	0	0	0	0
129	75	73	1	1	2	1	0	9	1	4	3	3	2004	6		3	99	1	0	0	0	0	0	0	0	0	0	0	0	0	0	0	0	0	6	0	0	0	1	0	0	1	0	0	0	1	0	0	0
243	75	53	1	5	9	1	0	5	1	4	2	3	2004	6		1	9	1	0	0	0	0	0	0	0	0	0	0	0	0	0	0	0	0	3	0	0	0	0	0	0	0	0	0	0	0	0	0	0
379	75	72	0	1	9	1	0	6	1	4	2	1	2004	2	6	3	99	1	0	0	0	0	0	0	0	0	0	0	0	0	0	0	0	0	2	0	0	0	0	0	0	0	0	0	0	0	0	0	0
50	75	69	1	1	9	1	0	11	1	4	5	3	2004	2		1	1	1	0	0	0	0	0	0	0	0	0	0	0	0	0	0	0	0	2	0	0	0	0	0	0	0	0	0	0	0	0	0	0
52	75	71	1	1	9	1	0	7	1	4	5	3	2004	2		1	1	1	0	0	0	1	0	0	0	0	0	0	0	0	0	0	0	1	9	0	0	0	0	0	0	1	0	0	0	0	0	0	0
145	75	76	1	1	9	6	1	9	1	2	4	2	2004	2	7	1	2	1	0	0	0	0	0	0	0	1	0	1	0	0	0	0	0	1	3	0	0	0	0	0	0	0	0	0	0	0	0	0	0
37	75	78	1	1	9	1	0	5	1	3	5	3	2004	2		2	1	1	0	0	0	0	0	0	0	0	0	0	0	0	0	0	0	0	2	0	0	0	0	0	0	0	0	0	0	0	0	0	0
372	75	74	1	1	1	1	0	10	1	3	5	3	2004	2	7	2	1	1	0	0	0	1	0	0	0	0	0	0	0	0	0	0	0	1	4	0	0	0	0	0	0	1	1	0	0	0	0	0	0
23	75	49	1	5	9	1	0	6	1	2	3	3	2004	3		1	1	1	0	0	0	0	0	0	0	0	0	0	0	0	0	0	0	0	2	0	0	0	0	0	0	0	0	0	0	0	0	0	0
46	75	76	0	5	9	3	0	5	1	4	2	1	2004	2		1	99	1	0	0	0	0	0	0	0	0	0	0	0	0	0	0	0	0	8	0	0	0	0	0	0	0	0	0	0	0	0	0	0
41	75	60	0	5	9	3	0	4	1	4	2	1	2004	5		1	99	1	0	0	0	0	0	0	0	0	0	0	0	0	0	0	0	0	3	0	0	0	0	0	0	1	0	0	0	0	0	0	0
52	75	44	1	5	9	1	0	6	1	4	2	1	2004	10		1	99	1	0	0	0	0	0	0	0	0	0	0	0	0	0	0	0	0	3	0	0	0	0	0	0	1	0	0	0	0	0	0	0
47	75	73	0	5	9	1	0	8	1	4	2	1	2004	2		1	99	1	0	0	0	0	0	0	0	0	0	0	0	0	0	0	0	0	9	0	0	0	0	0	0	1	0	0	0	0	0	0	0
451	75	62	1	1	1	1	0	18	1	3	5	3	2004	5		2	1	1	0	0	0	0	0	0	0	0	0	0	0	0	0	0	0	0	9	0	0	0	0	0	0	1	0	0	0	0	0	0	0
378	75	70	0	1	1	1	0	7	1	4	4	1	2004	2		1	1	1	0	0	0	0	0	0	0	0	0	0	0	0	0	0	0	0	8	1	0	0	1	0	0	0	0	1	0	1	0	0	0
47	75	51	0	1	9	1	0	4	1	4	4	2	2004	3		1	1	1	0	0	0	0	0	0	0	0	0	0	0	0	0	0	0	0	4	0	0	0	0	0	0	1	0	0	0	0	0	0	0
47	75	71	1	1	9	5	0	14	1	4	4	2	2004	2		1	1	1	0	0	0	0	0	0	0	0	0	0	0	0	0	0	0	0	9	0	0	0	0	0	0	1	0	0	0	0	0	0	0
44	75	79	1	1	9	5	0	20	1	4	4	2	2004	2		1	1	1	0	0	0	0	0	0	0	0	0	1	0	0	0	0	0	1	3	0	0	0	0	0	0	0	0	0	0	0	0	0	0
53	75	74	0	1	9	1	0	7	1	4	4	2	2004	99		1	1	1	0	0	0	0	0	0	0	0	0	0	0	0	0	0	0	0	3	0	0	0	0	0	0	1	0	0	0	0	0	0	0
53	75	62	0	3	9	1	0	4	1	4	4	2	2004	4		1	1	1	0	0	0	0	0	0	0	0	0	0	0	0	0	0	0	0	3	0	0	0	1	0	0	0	0	0	1	0	0	0	0
46	75	58	0	5	9	1	0	8	1	4	4	2	2004	4		1	1	1	0	0	0	0	0	0	0	0	0	0	0	0	0	0	0	0	2	0	0	0	0	0	0	0	0	0	0	0	0	0	0
78	75	67	1	1	9	1	0	6	1	3	2	3	2004	2		1	99	1	0	0	0	0	0	0	0	0	0	0	0	0	0	0	0	0	9	0	0	0	1	0	0	0	0	0	0	0	0	0	0
67	75	77	1	1	9	1	0	34	1	3	2	3	2004	2		2	99	1	0	0	0	0	0	0	0	0	0	0	1	0	0	0	0	1	9	0	1	0	0	0	0	1	0	0	0	0	0	0	0
67	75	48	0	1	9	1	0	6	1	3	2	3	2004	10		1	99	1	0	0	0	0	0	0	0	0	0	0	0	0	0	0	0	0	2	0	0	0	0	0	0	0	0	0	0	0	0	0	0
48	75	69	0	5	9	1	0	7	1	2	2	3	2004	2		1	1	1	0	0	0	0	0	0	0	0	0	0	0	0	0	0	0	0	3	0	1	0	0	0	0	1	0	0	0	0	0	0	0
56	75	80	0	5	9	1	0	17	1	2	2	3	2004	2		1	1	1	0	0	0	0	0	0	0	0	0	0	0	1	0	0	0	1	3	0	0	0	0	0	0	1	0	0	0	0	0	0	0
49	75	75	1	5	9	1	0	7	1	2	2	3	2004	2		1	1	1	0	0	0	0	0	0	0	0	0	0	0	0	0	0	0	0	2	0	0	0	0	0	0	0	0	0	0	0	0	0	0
52	75	84	1	5	9	3	0	8	1	2	1	3	2004	2	5	1	1	1	0	0	0	0	0	0	1	0	0	0	0	0	0	0	0	1	2	0	0	0	0	0	0	0	0	0	0	0	0	0	0
94	75	86	0	5	9	1	0	7	1	2	1	3	2004	2	5	1	1	1	0	0	0	0	0	0	0	0	0	0	0	0	0	0	0	0	3	0	0	0	0	0	0	1	0	0	0	0	0	0	0
46	75	64	1	1	9	1	0	5	1	2	4	3	2004	5		1	1	1	0	0	0	0	0	0	0	0	0	1	0	0	0	0	0	1	9	0	0	0	0	0	0	1	0	0	0	0	0	0	0
47	75	71	0	1	9	1	0	7	1	2	4	3	2004	6	8	1	1	1	0	0	0	0	0	0	0	0	0	0	0	0	0	0	0	0	4	0	0	0	0	0	0	0	0	1	1	0	0	0	0
52	75	72	0	2	9	1	0	5	1	2	4	3	2004	2		1	1	1	0	0	0	0	0	0	0	0	0	0	0	0	0	0	0	0	3	0	0	0	0	0	0	1	0	0	0	0	0	0	0
44	75	81	1	1	9	5	0	6	1	2	4	3	2004	2		1	1	1	0	0	0	0	0	0	0	0	0	0	0	0	0	0	0	0	9	0	0	0	0	0	0	1	0	0	0	0	0	0	0
26	75	63	1	1	9	1	0	13	1	2	4	2	2004	6	2	2	1	1	0	0	0	0	0	0	0	0	0	0	0	0	0	0	0	0	4	0	0	0	0	0	0	1	1	0	0	0	0	0	0
48	75	74	1	1	9	5	0	8	1	2	2	3	2004	2	7	1	1	1	0	0	0	0	0	0	0	0	0	0	0	0	0	0	0	0	3	0	0	0	0	0	0	1	0	0	0	0	0	0	0
41	75	46	0	1	9	1	0	6	1	1	3	3	2004	7		1	1	1	0	0	0	0	0	0	0	0	0	0	0	0	0	0	0	0	2	0	0	0	0	0	0	0	0	0	0	0	0	0	0
42	75	63	1	1	9	1	0	5	1	1	3	3	2004	6		1	1	1	0	0	0	0	0	0	0	0	0	0	0	0	0	0	0	0	3	0	0	0	0	0	0	1	0	0	0	0	0	0	0
42	75	75	1	1	9	1	0	9	1	1	3	3	2004	2	6	1	1	1	0	0	0	0	0	0	0	0	0	0	0	0	0	0	0	0	4	0	0	0	0	0	0	0	0	0	0	1	0	0	0
42	75	72	1	4	9	1	0	12	1	1	3	3	2004	5	2	1	1	1	0	0	0	0	0	0	0	0	0	0	0	0	0	0	0	0	3	0	0	0	0	0	0	1	0	0	0	0	0	0	0
30	75	82	0	1	9	1	0	9	1	1	4	3	2004	2	5	1	1	1	0	0	0	0	0	0	0	0	0	0	0	0	0	0	0	0	3	0	0	0	0	0	0	1	0	0	0	0	0	0	0
26	75	72	0	1	9	1	0	4	1	1	4	3	2004	2	5	1	1	1	0	0	0	0	0	0	0	0	0	0	0	0	0	0	0	0	5	0	0	0	0	0	0	1	1	0	0	0	0	0	0
29	75	72	1	1	9	1	0	7	1	1	4	3	2004	5	2	1	1	1	0	0	0	0	0	0	0	0	0	0	0	0	0	0	0	0	10	0	0	0	0	0	0	1	0	0	0	0	0	0	0
29	75	64	0	5	9	1	0	9	1	1	4	3	2004	2	7	1	1	1	0	0	0	0	0	0	0	0	0	0	0	0	0	0	0	0	3	0	0	0	0	0	0	0	0	0	0	0	0	0	0
41	483	68	0	1	9	1	0	56	1	1	4	2	2004	2	7	1	1	1	0	0	0	1	0	0	0	0	0	1	0	0	0	0	0	1	2	0	0	0	0	0	0	0	0	0	0	0	0	0	0
42	75	86	0	1	9	1	0	5	1	1	4	2	2004	2	5	1	1	1	0	0	0	0	0	0	0	0	0	0	0	0	0	0	0	0	3	0	1	0	0	0	0	1	0	0	0	0	0	0	0
45	75	70	0	1	9	1	0	2	1	1	4	2	2004	2	7	1	1	1	0	0	0	0	0	0	0	0	0	0	0	0	0	0	0	0	2	0	0	0	0	0	0	0	0	0	0	0	0	0	0
41	75	73	0	1	9	1	0	2	1	1	4	2	2004	2	7	1	1	1	0	0	0	0	0	0	0	0	0	0	0	0	0	0	0	0	3	0	0	0	1	0	0	0	0	0	0	0	0	0	0
37	269	68	0	1	9	5	0	9	1	1	4	2	2004	2	5	2	7	1	0	0	0	0	0	0	0	0	0	0	0	0	0	0	0	0	3	0	0	0	0	0	0	0	1	0	0	0	0	0	0
23	75	73	1	5	9	1	0	4	1	2	5	3	2004	2		1	99	1	0	0	0	0	0	0	0	0	0	0	0	0	0	0	0	0	4	0	0	0	0	0	0	1	0	0	0	0	0	0	0
24	75	66	0	5	9	1	0	5	1	2	5	3	2004	2		1	99	1	0	0	0	0	0	0	0	0	0	0	0	0	0	0	0	0	8	0	0	0	0	0	0	0	0	0	0	0	0	0	0
24	75	77	0	5	9	5	0	16	1	2	5	3	2004	2		1	7	1	0	0	0	0	0	0	0	0	0	0	0	0	0	0	0	0	9	0	0	0	0	0	0	0	1	0	0	0	0	0	0
23	75	80	1	5	9	3	0	7	1	2	5	3	2004	2		1	99	1	0	0	0	0	0	0	0	0	0	0	0	0	0	0	0	0	4	0	0	0	1	0	0	1	0	0	0	0	0	0	0
673	75	76	0	1	1	3	0	4	1	3	2	3	2004	5		1	99	1	0	0	0	0	0	0	0	0	0	0	0	0	0	0	0	0	9	0	0	0	0	0	0	1	0	0	0	0	0	0	0
318	75	74	1	1	1	1	0	8	1	1	5	3	2004	2	7	1	1	1	0	0	0	0	0	0	0	0	0	0	0	0	0	0	0	0	3	1	0	0	0	0	0	0	0	0	0	0	0	0	0
67	75	68	1	1	1	1	0	5	1	3	4	1	2004	2		1	1	1	0	0	0	0	0	0	0	0	0	1	0	0	0	0	0	1	3	0	0	0	0	0	0	1	0	0	0	0	0	0	0
76	75	61	0	1	1	1	0	5	1	3	4	1	2004	6		1	1	1	0	0	0	0	0	0	0	0	0	1	0	0	0	0	0	1	3	0	0	0	0	0	0	1	0	0	0	0	0	0	0
70	75	68	1	1	1	1	0	3	1	3	4	1	2004	2		1	1	1	0	0	0	0	0	0	0	0	0	1	0	0	0	0	0	1	5	0	0	0	0	0	0	0	1	0	0	0	0	0	0
62	75	66	1	1	1	1	0	3	1	3	4	1	2004	2		1	1	1	0	0	0	0	0	0	0	0	0	0	0	0	0	0	0	0	2	0	0	0	0	0	0	0	0	0	0	0	0	0	0
310	75	74	1	1	1	1	0	7	1	3	4	3	2004	2	7	1	2	1	0	0	0	0	0	0	0	0	0	0	0	0	0	0	0	0	9	0	0	0	0	0	0	0	1	0	0	0	0	0	0
24	75	67	1	1	9	1	0	3	1	2	4	3	2004	2	5	1	1	1	0	0	0	0	0	0	0	0	0	0	0	0	0	0	0	0	9	0	0	0	0	0	0	0	1	0	0	0	0	0	0
24	75	72	0	1	9	1	0	5	1	2	4	3	2004	2	5	1	1	1	0	0	0	0	0	0	0	0	0	0	0	0	0	0	0	0	9	0	0	0	0	0	0	1	0	0	0	0	0	0	0
24	75	67	1	1	9	5	0	16	1	2	4	3	2004	2	5	1	1	1	0	0	0	1	0	0	0	0	0	0	0	0	0	0	0	1	3	0	0	0	0	0	0	1	0	0	0	0	0	0	0
24	75	63	0	1	9	1	0	6	1	2	4	3	2004	2	5	1	1	1	0	0	0	0	0	0	0	0	0	1	0	0	0	0	0	1	3	0	0	0	0	0	0	1	0	0	0	0	0	0	0
24	75	60	1	1	9	1	0	11	1	2	4	3	2004	6		1	1	1	0	0	0	1	0	0	0	0	0	0	0	0	0	0	0	1	3	0	0	0	0	0	0	1	0	0	0	0	0	0	0
23	75	67	0	1	9	1	0	7	1	2	4	3	2004	5		1	1	1	0	0	0	0	0	0	0	0	0	0	0	0	0	0	0	0	2	0	0	0	0	0	0	0	0	0	0	0	0	0	0
258	75	69	0	1	1	1	0	4	1	1	5	3	2005	3		1	1	1	0	0	0	0	0	0	0	0	0	0	0	0	0	0	0	0	2	0	1	0	0	0	0	0	0	0	0	0	0	0	0
398	75	68	0	1	1	1	0	6	1	1	5	3	2005	2	7	1	1	1	0	0	0	1	0	0	0	0	0	0	0	0	0	0	0	1	2	0	0	0	0	0	0	0	0	0	0	0	0	0	0
257	75	82	0	2	3	3	0	9	1	1	5	3	2005	2	7	1	1	1	0	0	0	0	0	0	0	1	0	0	0	0	0	0	0	1	3	0	0	0	0	0	0	1	0	0	0	0	0	0	0
53	75	73	0	1	9	1	0	7	1	1	5	3	2005	2	6	1	1	1	0	0	0	0	0	0	0	0	0	0	0	0	0	0	0	0	8	0	0	0	0	0	0	0	0	0	0	0	0	0	0
51	75	73	0	1	9	1	0	4	1	1	5	3	2005	2	5	1	1	1	0	0	0	0	0	0	0	0	0	0	0	0	0	0	0	0	2	0	0	0	0	0	0	0	0	0	0	0	0	0	0
51	75	76	1	1	9	1	0	4	1	1	5	3	2005	5	8	1	1	1	0	0	0	0	0	0	0	0	0	0	0	0	0	0	0	0	2	0	0	0	0	0	0	0	0	0	0	0	0	0	0
46	75	84	1	1	9	1	0	3	1	1	5	3	2005	2	7	1	1	1	0	0	0	0	0	0	0	0	0	0	0	0	0	0	0	0	3	0	1	0	0	0	0	1	0	0	0	0	0	0	0
46	75	53	0	5	9	1	0	4	1	1	5	3	2005	6	8	1	1	1	0	0	0	0	0	0	0	0	0	0	0	0	0	0	0	0	8	0	0	0	0	0	0	0	0	0	0	0	0	0	0
47	75	77	1	1	9	5	0	10	1	1	5	3	2005	2	7	1	1	1	0	0	0	0	0	0	0	1	0	0	0	0	0	0	0	1	4	0	0	0	0	0	0	1	0	0	1	0	0	0	0
48	75	57	0	1	9	1	0	5	1	1	5	3	2005	7	8	1	1	1	0	0	0	0	0	0	0	0	0	0	0	0	0	0	0	0	2	0	0	0	0	0	0	0	0	0	0	0	0	0	0
48	75	71	0	1	9	1	0	12	1	1	5	3	2005	2	7	2	1	1	0	0	0	1	0	0	0	0	0	0	0	0	0	0	0	1	2	0	0	0	0	0	0	0	0	0	0	0	0	0	0
215	75	73	0	1	1	1	0	11	1	1	5	3	2005	8		1	1	1	0	0	0	0	0	0	0	0	0	0	0	0	0	0	0	0	9	0	0	0	0	0	0	1	0	0	0	0	0	0	0
222	75	63	0	1	3	1	0	5	1	1	5	3	2005	5		1	1	1	0	0	0	0	0	0	0	0	0	0	0	0	0	0	0	0	2	0	0	0	0	0	0	0	0	0	0	0	0	0	0
228	75	57	0	1	4	1	0	4	1	1	5	3	2005	5		1	1	1	0	0	0	0	0	0	0	0	0	0	0	0	0	0	0	0	8	0	0	0	0	0	0	0	0	0	0	0	0	0	0
228	75	61	1	1	1	1	0	4	1	1	5	3	2005	5		1	1	1	0	0	0	1	0	0	0	0	0	0	0	0	0	0	0	1	8	0	0	0	0	0	0	0	0	0	0	0	0	0	0
310	75	51	1	1	1	1	0	3	1	2	5	3	2005	6		1	1	1	0	0	0	0	0	0	0	0	0	0	0	0	0	0	0	0	2	0	0	0	0	0	0	0	0	0	0	0	0	0	0
372	75	73	0	1	4	1	0	5	1	2	5	3	2005	2		1	1	1	0	0	0	0	0	0	0	0	0	0	0	0	0	0	0	0	9	0	0	0	0	0	0	1	0	0	0	0	0	0	0
423	75	66	0	1	1	1	0	6	1	2	5	3	2005	2		1	1	1	0	0	0	0	0	0	0	0	0	0	0	0	0	0	0	0	2	0	0	0	0	0	0	0	0	0	0	0	0	0	0
466	75	76	1	5	2	1	0	5	1	3	5	3	2005	2	5	1	1	1	0	0	0	0	0	0	0	0	0	0	0	0	0	0	0	0	4	1	0	0	0	0	0	1	0	0	0	0	0	0	0
407	75	70	0	1	1	1	0	9	1	3	5	3	2005	2	7	1	1	1	0	0	0	0	0	0	0	0	0	0	0	0	0	0	0	0	2	0	0	0	0	0	0	0	0	0	0	0	0	0	0
575	75	46	1	2	2	1	0	11	1	3	5	2	2005	4		3	99	1	0	0	0	0	0	0	0	0	0	0	0	0	0	0	0	0	2	0	0	0	0	0	0	0	0	0	0	0	0	0	0
77	75	61	0	5	9	1	0	25	1	3	5	3	2005	2		1	1	1	0	0	0	1	0	0	0	0	0	0	0	0	0	0	0	1	3	0	0	0	0	0	0	1	0	0	0	0	0	0	0
83	75	59	0	5	9	1	0	4	1	3	5	3	2005	7		1	1	1	0	0	0	0	0	0	0	0	0	0	0	0	0	0	0	0	3	0	0	0	0	0	0	1	0	0	0	0	0	0	0
84	75	79	1	5	9	1	0	8	1	3	5	3	2005	2		1	1	1	0	0	0	0	0	0	0	0	0	0	0	0	0	0	0	0	9	0	0	0	0	0	0	0	1	0	0	0	0	0	0
86	75	74	1	5	9	1	0	5	1	3	5	3	2005	8		1	1	1	0	0	0	0	0	0	0	0	0	0	0	0	0	0	0	0	3	0	0	0	0	0	0	0	1	0	0	0	0	0	0
194	75	81	1	1	9	1	0	10	1	1	4	3	2005	2	7	1	1	1	0	0	0	1	0	0	0	0	0	0	0	0	0	1	0	1	8	0	0	0	0	0	0	0	0	0	0	0	0	0	0
183	75	70	1	1	9	1	0	3	1	1	4	3	2005	2	5	1	1	1	0	0	0	0	0	0	0	0	0	0	0	0	0	0	0	0	3	0	0	0	0	0	0	1	0	0	0	0	0	0	0
188	75	64	1	1	9	1	0	2	1	1	5	3	2005	6	8	1	1	1	0	0	0	0	0	0	0	0	0	0	0	0	0	0	0	0	3	0	0	0	0	0	0	1	0	0	0	0	0	0	0
125	75	53	0	5	9	1	0	4	1	1	4	3	2005	7		1	1	1	0	0	0	0	0	0	0	0	0	0	0	0	0	0	0	0	9	0	0	0	0	0	0	1	0	0	0	0	0	0	0
120	75	52	0	5	9	1	0	4	1	1	4	3	2005	3		1	1	1	0	0	0	0	0	0	0	0	0	0	0	0	0	0	0	0	2	0	0	0	0	0	0	0	0	0	0	0	0	0	0
119	75	69	0	5	9	1	0	5	1	1	4	3	2005	7		1	1	1	0	0	0	0	0	0	0	0	0	0	0	0	0	0	0	0	3	0	0	0	0	0	0	0	0	0	1	0	0	0	0
108	75	69	1	5	9	1	0	6	1	1	4	3	2005	5		1	1	1	0	0	0	0	0	0	0	0	0	1	0	0	0	0	0	1	4	1	0	0	0	0	0	1	0	0	0	0	0	0	0
49	75	56	0	1	9	1	0	7	1	2	2	3	2005	5		1	1	1	0	0	0	0	0	0	0	0	0	0	0	0	0	0	0	0	3	0	0	0	0	0	0	1	0	0	0	0	0	0	0
48	75	78	0	1	9	1	0	7	1	2	2	3	2005	2	7	1	1	1	0	0	0	0	0	0	0	0	0	0	0	0	0	0	0	0	3	0	0	0	0	0	0	1	0	0	1	0	0	0	0
457	75	69	0	5	9	1	0	30	1	4	4	3	2005	2		1	1	1	0	0	0	0	0	0	0	0	0	0	0	0	0	0	0	0	3	0	0	0	0	0	0	1	0	0	0	0	0	0	0
26	75	70	1	1	9	1	0	5	1	1	4	3	2005	2	7	1	1	1	0	0	0	0	0	0	0	0	0	0	0	0	0	0	0	0	2	0	0	0	0	0	0	0	0	0	0	0	0	0	0
25	75	73	0	1	3	1	0	8	1	1	4	3	2005	2	5	1	1	1	0	0	0	1	0	0	0	0	0	0	0	0	0	0	0	1	3	0	0	0	0	0	0	1	0	0	0	0	0	0	0
41	75	49	0	1	4	1	0	4	1	1	2	3	2005	6		1	1	1	0	0	0	0	0	0	0	0	0	0	0	0	0	0	0	0	3	0	0	0	0	0	0	1	0	0	1	0	0	0	0
50	75	83	0	1	3	6	1	2	1	1	3	3	2005	6		1	1	1	0	0	0	0	0	0	0	1	0	1	0	0	0	1	0	1	4	0	0	0	0	0	0	1	0	0	0	0	0	0	0
43	75	50	1	1	1	1	0	3	1	1	3	3	2005	6		1	1	1	0	0	0	0	0	0	0	0	0	0	0	0	0	0	0	0	2	0	0	0	0	0	0	0	0	0	0	0	0	0	0
42	75	49	1	5	4	1	0	4	1	1	3	3	2005	9		1	1	1	0	0	0	0	0	0	0	0	0	0	0	0	0	0	0	0	3	0	0	0	0	0	0	1	0	0	0	0	0	0	0
55	75	54	0	1	9	1	0	8	1	1	4	3	2005	6		1	1	1	0	0	0	0	0	0	0	0	0	0	0	0	0	0	0	0	3	0	0	0	0	0	0	1	0	0	0	0	0	0	0
47	75	58	0	1	9	1	0	10	1	1	4	3	2005	5		1	1	1	0	0	0	0	0	0	0	0	0	0	0	0	0	0	0	0	2	0	0	0	0	0	0	0	0	0	0	0	0	0	0
51	75	59	1	1	9	1	0	7	1	1	4	3	2005	7		1	1	1	0	0	0	0	0	0	0	0	0	0	0	0	0	0	0	0	8	0	0	0	0	0	0	0	0	0	0	0	0	0	0
125	75	53	1	4	9	1	0	9	1	1	3	3	2005	6		1	1	1	0	0	0	0	0	0	0	0	0	0	0	0	0	0	0	0	9	0	1	0	0	0	0	1	0	0	0	0	0	0	0
26	75	50	0	1	5	1	0	9	1	1	3	3	2005	99		1	1	1	0	0	0	0	0	0	0	0	0	0	0	0	0	0	0	0	8	0	0	0	0	0	0	0	0	0	0	0	0	0	0
26	75	60	1	1	9	1	0	6	1	1	3	3	2005	6		1	1	1	0	0	0	0	0	0	0	0	0	0	0	0	0	0	0	0	3	0	0	0	0	0	0	1	0	0	0	0	0	0	0
31	75	76	1	1	1	1	0	4	1	1	4	3	2005	2	7	1	1	1	0	0	0	0	0	0	0	0	0	0	0	0	0	0	0	0	9	0	0	0	0	0	0	1	0	0	0	0	0	0	0
27	75	79	1	5	9	1	0	6	1	1	5	3	2005	2	3	1	1	1	0	0	0	1	0	0	0	0	0	0	0	0	0	0	0	1	2	0	0	0	0	0	0	0	0	0	0	0	0	0	0
27	75	69	0	1	9	1	0	13	1	1	5	3	2005	7	2	1	1	1	0	0	0	0	0	0	0	0	0	0	0	0	0	0	0	0	9	0	0	0	0	0	0	1	0	0	0	0	0	0	0
27	75	43	0	1	9	1	0	4	1	1	5	3	2005	7	8	1	1	1	0	0	0	0	0	0	0	0	0	0	0	0	0	0	0	0	2	0	0	0	0	0	0	0	0	0	0	0	0	0	0
316	75	42	0	1	1	1	0	7	1	1	5	3	2005	5		3	1	1	0	0	0	0	0	0	0	0	0	0	0	0	0	0	0	0	8	0	0	0	0	0	0	0	0	0	0	0	0	0	0
62	75	85	1	1	9	1	0	13	1	1	2	3	2005	2	4	1	1	1	0	0	0	0	0	0	0	0	0	0	0	0	0	0	0	0	9	0	0	0	0	0	0	0	1	0	0	0	0	0	0
59	75	67	1	1	9	1	0	8	1	1	2	3	2005	2	3	1	1	1	0	0	0	0	0	0	0	0	0	0	0	0	0	0	0	0	4	1	0	0	0	0	0	1	0	0	0	0	0	0	0
96	75	70	0	1	1	1	0	5	1	1	5	3	2005	6	8	1	1	1	0	0	0	0	0	0	0	0	0	0	0	0	0	0	0	0	2	0	0	0	0	0	0	0	0	0	0	0	0	0	0
212	75	72	1	1	1	1	0	7	1	1	3	3	2005	10		1	1	1	0	0	0	0	0	0	0	0	0	0	0	0	0	0	0	0	3	0	0	0	0	0	0	1	0	0	0	0	0	0	0
24	75	61	1	4	1	1	0	4	1	1	4	3	2005	5		1	1	1	0	0	0	0	0	0	0	0	0	0	0	0	0	0	0	0	2	0	0	0	0	0	0	0	0	0	0	0	0	0	0
25	75	70	0	1	1	1	0	5	1	1	4	3	2005	2		1	1	1	0	0	0	0	0	0	0	0	0	0	0	0	0	0	0	0	3	0	0	0	0	0	0	1	0	0	0	0	0	0	0
28	75	64	0	1	1	1	0	3	1	1	4	3	2005	2		1	1	1	0	0	0	0	0	0	0	0	0	0	0	0	0	0	0	0	3	0	0	0	0	0	0	1	0	0	0	0	0	0	0
26	75	80	1	1	1	3	0	13	1	1	4	3	2005	2		1	1	1	0	0	0	0	0	0	0	0	0	1	0	0	0	0	0	1	8	0	0	0	0	0	0	0	0	0	0	0	0	0	0
31	75	65	0	1	2	1	0	5	1	1	4	3	2005	2	7	1	1	1	0	0	0	1	0	0	0	0	0	0	0	0	0	0	0	1	3	0	0	0	0	0	0	0	1	0	0	0	0	0	0
26	75	49	1	2	1	1	0	19	1	1	4	3	2005	8		2	7	1	0	0	0	0	0	0	0	0	0	0	0	0	0	0	0	0	9	0	0	0	0	0	0	1	0	0	0	0	0	0	0
98	75	85	1	1	1	1	0	1	1	1	4	3	2005	2	7	1	1	1	0	0	0	0	0	0	0	0	0	0	0	0	0	0	0	0	2	0	0	0	0	0	0	0	0	0	0	0	0	0	0
44	75	76	1	1	1	1	0	6	1	1	2	3	2005	2	10	1	1	1	0	0	0	0	0	0	0	0	0	0	0	0	0	0	0	0	2	0	0	0	0	0	0	0	0	0	0	0	0	0	0
44	75	68	0	1	1	1	0	6	1	1	2	3	2005	6	2	1	1	1	0	0	0	0	0	0	0	0	0	0	0	0	0	0	0	0	2	0	0	0	0	0	0	0	0	0	0	0	0	0	0
127	75	85	0	1	1	3	0	7	1	1	3	3	2005	2		3	99	1	0	0	0	0	0	0	0	0	0	0	0	0	0	0	0	0	3	0	0	0	0	0	0	1	0	0	0	0	0	0	0
54	75	75	1	5	9	1	0	10	1	2	2	3	2005	2		1	1	1	0	0	0	0	0	0	0	0	0	0	0	0	0	0	0	0	4	0	0	0	1	0	0	1	0	0	0	0	0	0	0
59	75	68	1	5	9	1	0	20	1	2	3	3	2005	2		1	1	1	0	0	0	0	0	0	0	0	0	0	0	0	0	0	0	0	3	0	0	0	0	0	0	1	0	0	0	0	0	0	0
54	75	73	1	5	9	1	0	4	1	2	3	3	2005	2		1	1	1	0	0	0	0	0	0	0	0	0	0	0	0	0	0	0	0	9	0	0	0	0	0	0	1	0	0	0	0	0	0	0
57	75	72	0	5	9	3	0	18	1	2	3	3	2005	2		1	1	1	0	0	0	0	0	0	0	0	0	0	0	0	0	0	0	0	3	0	0	0	0	0	0	1	0	0	0	0	0	0	0
25	75	68	0	5	9	1	0	6	1	2	4	3	2005	2		1	1	1	0	0	0	0	0	0	0	0	0	0	0	0	0	0	0	0	3	0	0	0	0	0	0	1	0	0	0	0	0	0	0
50	75	60	1	4	9	1	0	4	1	2	2	3	2005	6		2	4	1	0	0	0	0	0	0	0	0	0	0	0	0	0	0	0	0	3	0	0	0	0	0	0	1	0	0	0	0	0	0	0
23	75	62	1	1	9	1	0	5	1	2	5	3	2005	6		1	1	1	0	0	0	0	0	0	0	0	0	0	0	0	0	0	0	0	2	0	0	0	0	0	0	0	0	0	1	0	0	0	0
22	75	45	0	1	9	5	0	5	1	2	5	3	2005	6		1	1	1	0	0	0	0	0	0	0	0	0	0	0	0	0	0	0	0	3	0	0	0	0	0	0	1	0	0	0	0	0	0	0
47	541	55	1	5	9	6	1	26	1	2	3	3	2005	7		1	1	1	0	0	0	0	0	0	0	0	0	1	0	0	0	0	0	1	9	0	0	0	0	0	0	1	0	0	0	0	0	0	0
47	75	75	0	5	9	1	0	7	1	2	3	3	2005	2		1	1	1	0	0	0	0	0	0	0	0	0	0	0	0	0	0	0	0	2	0	0	0	0	0	0	0	0	0	0	0	0	0	0
49	75	57	0	5	9	1	0	10	1	2	3	3	2005	7		1	1	1	0	0	0	0	0	0	0	0	0	0	0	0	0	0	0	0	3	0	0	0	0	0	0	1	0	0	0	0	0	0	0
49	75	69	1	5	9	1	0	9	1	2	3	3	2005	2		1	1	1	0	0	0	0	0	0	0	0	0	0	0	0	0	0	0	0	10	0	0	0	0	0	0	1	1	0	0	0	0	0	0
49	75	67	0	5	9	1	0	6	1	2	3	3	2005	2		1	1	1	0	0	0	1	0	0	0	0	0	0	0	0	0	0	0	1	3	0	0	0	0	0	0	1	0	0	0	0	0	0	0
46	75	84	0	5	9	3	0	6	1	2	3	3	2005	2		1	1	1	0	0	0	0	0	0	0	0	0	0	0	0	0	0	0	0	3	0	0	0	0	0	0	1	0	0	0	0	0	0	0
52	75	79	0	5	9	3	0	5	1	2	3	3	2005	2		1	1	1	0	0	0	0	0	0	0	0	0	0	0	0	0	0	0	0	2	0	0	0	0	0	0	0	0	0	0	0	0	0	0
16	75	59	0	2	2	1	0	4	1	3	2	3	2005	3		1	99	1	0	0	0	0	0	0	0	0	0	0	0	0	0	0	0	0	3	0	0	0	0	0	0	1	0	0	0	0	0	0	0
16	75	80	0	1	1	1	0	6	1	3	2	3	2005	2	6	1	99	1	0	0	0	0	0	0	0	0	0	0	0	0	0	0	0	0	2	0	1	0	0	0	0	0	0	0	0	0	0	0	0
16	75	63	1	2	9	1	0	5	1	3	3	3	2005	5		1	1	1	0	0	0	0	0	0	0	0	0	0	0	0	0	0	0	0	2	0	0	0	0	0	0	0	0	0	0	0	0	0	0
17	75	72	0	1	9	3	0	7	1	3	3	3	2005	2		2	1	1	0	0	0	0	0	0	0	0	0	0	0	0	0	0	0	0	9	0	1	0	0	0	0	1	0	0	0	0	0	0	0
13	75	60	0	1	9	1	0	4	1	3	4	3	2005	7		1	1	1	0	0	0	0	0	0	0	0	0	0	0	0	0	0	0	0	8	0	0	0	0	0	0	0	0	0	0	0	0	0	0
13	75	75	0	4	9	1	0	5	1	3	4	3	2005	2		1	1	1	0	0	0	0	0	0	0	0	0	0	0	0	0	0	0	0	2	0	0	0	0	0	0	0	0	0	0	0	0	0	0
13	75	68	1	1	9	1	0	10	1	3	2	3	2005	2		1	1	1	0	0	0	0	0	0	0	0	0	1	0	0	0	0	0	1	4	1	0	0	0	0	0	1	0	0	0	0	0	0	0
14	75	66	1	1	9	5	0	22	1	3	2	3	2005	2		1	4	1	0	0	0	0	0	0	0	0	0	0	0	0	0	0	0	0	4	1	0	0	0	0	0	1	0	0	0	0	0	0	0
15	75	72	0	1	1	1	0	6	1	3	3	1	2005	2	6	1	1	1	0	0	0	1	0	0	0	0	0	0	0	0	0	0	0	1	3	0	0	0	1	0	0	0	0	0	0	0	0	0	0
15	75	61	1	1	1	1	0	7	1	3	3	1	2005	6		1	1	1	0	0	0	0	0	0	0	0	0	0	0	0	0	0	0	0	2	0	0	0	0	0	0	0	0	0	0	0	0	0	0
15	75	69	0	1	1	1	0	5	1	3	3	1	2005	2	7	1	1	1	0	0	0	1	0	0	0	0	0	0	0	0	0	0	0	1	9	0	0	0	0	0	0	0	1	0	0	0	0	0	0
16	75	66	1	1	3	1	0	12	1	3	3	1	2005	2	6	1	1	1	0	0	0	1	0	0	0	0	0	0	0	0	0	0	0	1	3	0	0	0	0	0	0	1	0	0	0	0	0	0	0
149	75	63	1	1	1	3	0	24	1	3	2	2	2005	2	7	1	1	1	0	0	0	0	0	0	0	0	0	1	0	0	0	0	0	1	3	0	0	0	0	0	0	1	0	0	0	0	0	0	0
11	75	76	0	1	9	6	1	6	1	3	3	1	2005	2		2	1	1	0	0	0	0	0	0	0	0	0	1	0	0	0	0	0	1	5	1	0	0	0	0	0	1	0	0	0	0	0	0	0
11	75	80	0	1	9	5	0	28	1	3	3	1	2005	2		2	1	1	0	0	0	0	0	0	0	0	0	1	0	0	0	0	0	1	2	0	0	0	0	0	0	0	0	0	0	0	0	0	0
12	75	82	0	1	9	1	0	15	1	3	3	1	2005	2		2	1	1	0	0	0	0	0	0	0	0	0	0	0	0	0	0	0	0	9	0	0	0	0	0	0	1	0	0	0	0	0	0	0
18	75	48	1	2	9	1	0	10	1	3	3	3	2005	7		2	1	1	0	0	0	1	0	0	0	0	0	0	0	0	0	0	0	1	12	0	0	0	0	0	0	1	1	0	0	1	0	0	0
19	75	66	1	1	2	1	0	10	1	3	3	3	2005	6	2	1	99	1	0	0	0	0	0	0	0	0	0	1	0	0	0	0	0	1	3	1	0	0	0	0	0	0	0	0	0	0	0	0	0
19	75	44	0	1	1	1	0	7	1	3	3	3	2005	5	8	1	99	1	0	0	0	0	0	0	0	0	0	0	0	0	0	0	0	0	8	0	0	0	0	0	0	0	0	0	0	0	0	0	0
19	75	41	1	2	2	1	0	6	1	3	3	3	2005	6	8	1	99	1	0	0	0	0	0	0	0	0	0	0	0	0	0	0	0	0	3	0	0	0	0	0	0	1	0	0	0	0	0	0	0
19	75	74	0	1	3	3	0	13	1	3	3	3	2005	2	4	1	99	1	0	0	0	0	0	0	0	0	0	0	0	0	0	0	0	0	9	1	1	0	0	0	0	0	0	0	0	0	0	0	0
19	75	60	1	1	1	6	1	11	1	3	3	3	2005	5	8	1	99	1	0	0	0	0	0	0	0	1	0	1	0	1	0	0	0	1	3	0	0	0	0	0	0	0	0	0	0	0	0	0	0
10	75	68	1	1	9	1	0	6	1	3	3	3	2005	2		1	1	1	0	0	0	1	0	0	0	0	0	0	0	0	0	0	0	1	2	0	0	0	0	0	0	0	0	0	0	0	0	0	0
12	75	57	0	1	9	5	0	4	1	3	3	3	2005	5		1	1	1	0	0	0	0	0	0	0	0	0	0	0	0	0	0	0	0	3	0	0	0	0	0	0	1	0	0	0	0	0	0	0
12	75	80	0	1	9	1	0	6	1	3	3	3	2005	2		1	1	1	0	0	0	0	0	0	0	0	0	0	0	0	0	0	0	0	2	0	0	0	0	0	0	0	0	0	1	0	0	0	0
10	75	66	1	1	9	1	0	9	1	3	3	3	2005	2		1	1	1	0	0	0	0	0	0	0	0	0	0	0	0	0	0	0	0	8	0	0	0	0	0	0	0	0	0	0	0	0	0	0
11	75	48	1	1	9	5	0	6	1	3	3	3	2005	10		1	9	1	0	0	0	0	0	0	0	0	0	0	0	0	0	0	0	0	2	0	0	0	0	0	0	0	0	0	0	0	0	0	0
74	75	64	0	1	1	1	0	5	1	3	5	3	2005	5		1	1	1	0	0	0	0	0	0	0	0	0	0	0	0	0	0	0	0	3	0	0	0	0	0	0	1	0	0	0	0	0	0	0
13	75	69	0	1	9	5	0	9	1	3	4	3	2005	2		1	1	1	0	0	0	0	0	0	0	0	0	0	0	0	0	0	0	0	9	0	0	0	0	0	0	1	0	0	0	0	0	0	0
13	75	74	1	1	9	1	0	7	1	3	4	3	2005	2		1	99	1	0	0	0	0	0	0	0	0	0	0	0	0	0	0	0	0	2	0	0	0	0	0	0	0	0	0	0	0	0	0	0
11	75	56	0	1	9	1	0	8	1	3	5	3	2005	10		1	99	1	0	0	0	1	0	0	0	0	0	0	0	0	0	0	0	1	9	0	0	0	0	0	0	0	1	0	0	0	0	0	0
11	75	64	0	1	9	1	0	7	1	3	5	3	2005	10		1	99	1	0	0	0	1	0	0	0	0	0	0	0	0	0	0	0	1	3	0	0	0	0	0	0	1	0	0	0	0	0	0	0
11	75	50	1	1	1	1	0	5	1	3	3	1	2005	6		2	1	1	0	0	0	0	0	0	0	0	0	0	0	0	0	0	0	0	2	0	0	0	0	0	0	0	0	0	0	0	0	0	0
11	75	66	0	2	1	1	0	16	1	3	3	1	2005	6	4	2	7	1	0	0	0	0	0	0	0	0	0	0	0	0	0	0	0	0	3	0	0	0	0	0	0	1	0	0	0	0	0	0	0
11	75	76	0	1	1	1	0	6	1	3	3	1	2005	6	4	1	1	1	0	0	0	0	0	0	0	0	0	0	0	0	0	0	0	0	3	0	0	0	0	0	0	0	1	0	1	0	0	0	0
11	75	82	0	5	3	1	0	10	1	3	3	1	2005	2	3	1	1	1	0	0	0	0	0	0	0	0	0	1	0	0	0	0	0	1	10	1	0	0	0	0	0	1	0	0	0	0	0	0	0
12	75	76	0	2	3	1	0	11	1	3	3	1	2005	6	4	1	1	1	0	0	0	0	0	0	0	0	0	0	0	0	0	0	0	0	4	0	0	0	0	0	0	1	1	0	1	0	0	0	0
11	75	88	0	1	9	5	0	7	1	3	5	2	2005	2		2	99	1	0	0	0	0	0	0	0	0	0	0	0	0	0	0	0	0	3	0	0	0	0	0	0	1	0	0	0	0	0	0	0
124	75	57	0	1	1	1	0	14	1	3	5	2	2005	8		2	7	1	0	0	0	0	0	0	0	0	0	0	0	0	0	0	0	0	4	0	0	0	0	0	0	0	1	0	0	0	1	0	0
68	75	64	1	2	9	1	0	10	1	4	4	3	2005	6		1	1	1	0	0	0	0	0	0	0	0	0	0	0	0	0	0	0	0	2	0	0	0	0	0	0	0	0	0	0	0	0	0	0
82	541	76	0	3	9	3	0	55	1	4	4	3	2005	2		1	1	1	0	0	0	0	0	0	0	0	0	1	0	0	0	0	0	1	2	0	0	0	0	0	0	0	0	0	0	0	0	0	0
444	75	67	0	1	9	1	0	4	1	4	4	3	2005	2	5	1	1	1	0	0	0	0	0	0	0	0	0	0	0	0	0	0	0	0	8	0	0	0	0	0	0	0	0	0	1	0	0	0	0
46	75	55	1	1	9	1	0	8	1	4	4	3	2005	2		3	99	1	0	0	0	0	0	0	0	0	0	0	0	0	0	0	0	0	9	0	0	0	0	0	0	1	0	0	0	0	0	0	0
94	415	35	1	1	1	5	0	11	1	3	5	3	2005	7		2	7	1	0	0	0	0	0	0	0	0	0	0	0	0	0	0	0	0	3	0	0	0	0	0	0	0	0	0	0	0	0	0	0
76	75	54	1	1	1	1	0	4	1	3	5	3	2005	7		1	1	1	0	0	0	1	0	0	0	0	0	0	0	0	0	0	0	1	3	0	0	0	0	0	0	0	1	0	0	0	0	0	0
68	75	80	0	1	1	5	0	5	1	3	5	3	2005	2		1	1	1	0	0	0	0	0	0	1	0	0	0	0	0	0	0	0	1	2	0	0	0	0	0	0	0	0	0	1	0	0	0	0
182	75	58	1	1	1	1	0	4	1	3	5	2	2005	5		1	1	1	0	0	0	0	0	0	0	0	0	0	0	0	0	0	0	0	3	0	0	0	0	0	0	1	0	0	0	0	0	0	0
37	75	75	1	1	9	1	0	15	1	3	5	3	2005	6		1	1	1	0	0	0	0	0	0	0	0	0	0	0	0	0	0	0	0	3	0	0	0	0	0	0	0	0	0	0	0	0	0	0
32	75	75	0	1	9	1	0	4	1	3	5	3	2005	6		1	1	1	0	0	0	0	0	0	0	0	0	0	0	0	0	0	0	0	3	0	0	0	1	0	0	0	0	0	0	0	0	0	0
35	75	32	1	1	9	1	0	11	1	3	5	3	2005	3		2	7	1	0	0	0	0	0	0	0	0	0	0	0	0	0	0	0	0	2	0	0	0	0	0	0	0	0	0	0	0	0	0	0
410	75	60	1	1	1	1	0	5	1	3	5	3	2005	3		2	1	1	0	0	0	0	0	0	0	0	0	0	0	0	0	0	0	0	3	0	0	0	0	0	0	0	0	0	0	0	0	0	0
63	75	67	0	4	9	1	0	4	1	3	3	3	2005	2		1	1	1	0	0	0	0	0	0	0	0	0	0	0	0	0	0	0	0	2	0	0	0	0	0	0	0	0	0	0	0	0	0	0
203	75	47	0	1	5	6	1	6	1	3	5	3	2005	3		1	1	1	0	0	0	1	0	0	0	0	0	1	0	0	0	0	0	1	3	0	0	0	0	0	0	1	0	0	0	0	0	0	0
28	75	77	1	1	9	5	0	5	1	1	5	3	2005	5		1	1	1	0	0	0	0	0	0	0	0	0	0	0	0	0	0	0	0	2	0	0	0	0	0	0	0	0	0	0	0	0	0	0
30	75	77	1	1	9	5	0	7	1	1	5	3	2005	5		1	1	1	0	0	0	1	0	0	0	1	0	0	0	0	0	0	0	1	5	0	0	0	0	0	0	0	1	0	0	1	0	0	0
25	75	77	1	1	9	5	0	24	1	1	5	3	2005	6		1	1	1	0	0	0	0	0	0	0	0	0	0	0	0	0	0	0	0	8	0	0	0	0	0	0	0	0	0	0	0	0	0	0
31	75	74	1	1	9	5	0	9	1	1	3	3	2005	2		2	1	1	0	0	0	0	0	0	0	0	0	0	0	0	0	0	0	0	8	0	0	0	0	0	0	0	0	0	0	0	0	0	0
21	75	57	0	5	9	1	0	4	1	2	4	3	2005	5		1	1	1	0	0	0	0	0	0	0	0	0	0	0	0	0	0	0	0	3	0	0	0	0	0	0	1	0	0	0	0	0	0	0
22	75	78	0	5	9	1	0	5	1	2	4	3	2005	2		1	1	1	0	0	0	0	0	0	0	0	0	0	0	0	0	0	0	0	3	0	0	0	0	0	0	1	0	0	0	0	0	0	0
21	75	39	0	5	9	1	0	8	1	2	4	3	2005	6		1	1	1	1	0	0	0	0	0	0	0	0	0	0	0	0	0	0	1	2	0	0	0	0	0	0	0	0	0	0	0	0	0	0
21	75	69	0	5	9	1	0	5	1	2	4	3	2005	2		1	1	1	0	0	0	0	0	0	0	0	0	0	0	0	0	0	0	0	2	0	0	0	0	0	0	0	0	0	0	0	0	0	0
23	75	88	0	1	3	3	0	9	1	2	5	3	2005	2	6	1	1	1	0	0	0	0	0	0	0	0	0	0	0	0	0	0	0	0	2	0	0	0	0	0	0	0	0	0	0	0	0	0	0
21	75	73	0	5	9	1	0	5	1	2	4	3	2005	2		1	1	1	0	0	0	0	0	0	0	0	0	0	0	0	0	0	0	0	8	0	0	0	0	0	0	0	0	0	0	0	0	0	0
23	75	70	0	5	9	1	0	9	1	2	4	3	2005	2		1	1	1	0	0	0	0	0	0	0	0	0	0	0	0	0	0	0	0	3	0	0	0	0	0	0	1	0	0	0	0	0	0	0
23	75	67	0	5	9	1	0	10	1	2	4	3	2005	2		2	7	1	0	0	0	1	0	0	0	0	0	0	0	0	0	0	0	1	3	0	0	0	0	0	0	1	0	0	0	0	0	0	0
22	75	74	1	1	9	1	0	4	1	2	3	3	2005	2		1	1	1	0	0	0	1	0	0	0	0	0	0	0	0	0	0	0	1	3	0	0	0	1	0	0	0	0	0	0	0	0	0	0
22	75	76	0	1	9	1	0	6	1	2	3	3	2005	2		1	1	1	0	0	0	0	0	0	0	0	0	0	0	0	0	0	0	0	2	0	0	0	0	0	0	0	0	0	0	0	0	0	0
22	75	78	0	4	9	1	0	5	1	2	3	3	2005	2	6	1	1	1	0	0	0	0	0	0	0	0	0	0	0	0	0	0	0	0	3	0	0	0	1	0	0	0	0	0	0	0	0	0	0
21	75	78	1	1	9	1	0	3	1	2	3	3	2005	2	7	1	1	1	0	0	0	0	0	0	0	0	0	0	0	0	0	0	0	0	4	0	0	0	1	0	0	0	0	0	1	0	0	0	0
21	75	48	1	2	9	1	0	5	1	2	3	3	2005	6		1	1	1	0	0	0	0	0	0	0	0	0	0	0	0	0	0	0	0	9	0	0	0	0	0	0	1	0	0	0	0	0	0	0
24	75	88	1	1	9	1	0	5	1	2	2	1	2005	2	6	1	1	1	0	0	0	0	0	0	0	0	0	0	0	0	0	0	0	0	3	0	0	0	0	0	0	1	0	0	0	0	0	0	0
755	75	69	1	5	1	1	0	7	1	2	4	3	2005	2	3	1	1	1	0	0	0	1	0	0	0	0	0	0	0	0	0	0	0	1	2	0	0	0	0	0	0	0	0	0	0	0	0	0	0
151	75	66	0	1	1	1	0	4	1	3	5	3	2005	2		3	1	1	0	0	0	0	0	0	0	0	0	0	0	0	0	0	0	0	3	0	0	0	0	0	0	1	0	0	0	0	0	0	0
237	75	57	1	1	1	1	0	5	1	3	2	2	2005	6		3	99	1	0	0	0	0	0	0	0	0	0	0	0	0	0	0	0	0	2	0	0	0	0	0	0	0	0	0	0	0	0	0	0
138	75	52	1	5	1	1	0	14	1	3	4	3	2005	7		3	99	1	0	0	0	0	0	0	0	0	0	0	0	0	0	0	0	0	4	0	0	0	0	0	0	1	0	0	0	0	0	0	0
48	75	75	1	5	1	1	0	4	1	3	3	1	2005	10	2	1	1	1	0	0	0	0	0	0	0	0	0	0	0	0	0	0	0	0	3	0	0	0	0	0	0	1	0	0	0	0	0	0	0
47	75	62	1	5	9	1	0	6	1	3	4	3	2005	6		1	1	1	0	0	0	0	0	0	0	0	0	0	0	0	0	0	0	0	2	0	0	0	0	0	0	0	0	0	0	0	0	0	0
46	75	63	0	5	9	1	0	10	1	3	4	3	2005	2	7	1	1	1	0	0	0	0	0	0	0	0	0	0	0	0	0	0	0	0	9	0	0	0	0	0	0	1	0	0	0	0	0	0	0
44	75	66	0	5	9	1	0	3	1	3	4	3	2005	10		1	1	1	0	0	0	0	0	0	0	0	0	0	0	0	0	0	0	0	5	0	0	0	0	0	0	1	0	1	0	0	0	0	0
35	75	51	0	5	9	1	0	4	1	3	4	3	2005	10	3	1	1	1	0	0	0	0	0	0	0	0	0	0	0	0	0	0	0	0	9	0	0	0	0	0	0	0	1	0	0	0	0	0	0
44	75	65	1	5	9	1	0	8	1	3	4	3	2005	10	7	1	1	1	0	0	0	0	0	0	1	0	0	1	0	0	0	0	0	1	3	0	0	0	0	0	0	1	0	0	0	0	0	0	0
216	75	63	0	1	4	1	0	8	1	3	3	3	2005	3		1	1	1	0	0	0	1	0	0	0	0	0	0	0	0	0	0	0	1	3	0	0	0	0	0	0	0	0	0	0	0	0	0	0
94	75	56	1	1	4	1	0	3	1	3	5	3	2005	5		3	99	1	0	0	0	1	0	0	0	0	0	0	0	0	0	0	0	1	3	0	0	0	0	0	0	1	0	0	0	0	0	0	0
103	75	81	1	2	1	1	0	10	1	3	5	3	2005	2		3	99	1	0	0	0	0	0	0	0	0	0	0	0	0	0	0	0	0	3	0	1	0	0	0	0	1	0	0	0	0	0	0	0
45	75	56	1	1	4	1	0	4	1	3	2	3	2005	5	8	2	99	1	0	0	0	1	0	0	0	0	0	0	0	0	0	0	0	1	4	0	0	0	0	0	0	0	1	0	0	0	0	0	0
52	75	49	0	2	2	1	0	5	1	3	4	3	2005	3		1	99	1	0	0	0	0	0	0	0	0	0	0	0	0	0	0	0	0	10	0	0	0	0	0	0	1	1	0	0	0	0	0	0
53	75	70	0	1	3	1	0	3	1	3	4	3	2005	5	2	1	99	1	0	0	0	0	0	0	0	0	0	0	0	0	0	0	0	0	2	0	0	0	0	0	0	0	0	0	0	0	0	0	0
46	75	63	0	1	1	1	0	3	1	3	4	3	2005	5	8	1	99	1	0	0	0	1	0	0	0	0	0	0	0	0	0	0	0	1	2	0	0	0	0	0	0	0	0	0	0	0	0	0	0
36	75	65	0	1	1	1	0	5	1	3	4	3	2005	2	7	1	99	1	0	0	0	0	0	0	0	0	0	0	0	0	0	0	0	0	2	0	0	0	0	0	0	0	0	0	0	0	0	0	0
49	75	72	1	1	1	1	0	5	1	3	2	3	2005	2	5	1	99	1	0	0	0	1	0	0	0	0	0	0	0	0	0	0	0	1	2	0	0	0	0	0	0	0	0	0	0	0	0	0	0
49	75	53	1	1	1	1	0	3	1	3	2	3	2005	7	8	1	99	1	0	0	0	0	0	0	0	0	0	0	0	0	0	0	0	0	2	0	0	0	0	0	0	0	0	0	0	0	0	0	0
43	75	80	0	1	3	1	0	7	1	3	2	3	2005	2	7	1	99	1	0	0	0	0	0	0	0	0	0	1	0	0	0	0	0	1	3	0	0	0	0	0	0	1	0	0	0	0	0	0	0
51	75	68	1	1	2	1	0	37	1	3	2	3	2005	2	3	1	99	1	0	0	0	0	0	0	0	1	0	1	0	0	0	0	0	1	3	0	0	0	0	0	0	1	0	0	0	0	0	0	0
37	75	58	0	1	1	1	0	6	1	3	3	3	2005	5	8	1	99	1	0	0	0	0	0	0	0	0	0	1	0	0	0	0	0	1	4	0	0	0	0	0	0	1	0	0	0	0	0	0	0
41	75	74	0	1	3	1	0	8	1	3	3	3	2005	2	7	1	99	1	0	0	0	0	0	0	0	0	0	0	0	0	0	0	0	0	3	0	0	0	0	0	0	1	0	0	0	0	0	0	0
38	75	77	0	1	3	3	0	10	1	3	3	3	2005	2	7	1	99	1	0	0	0	0	0	0	0	1	0	0	0	0	0	0	0	1	6	1	0	0	0	0	0	1	0	0	0	1	0	0	0
44	75	79	1	1	9	1	0	8	1	3	3	3	2005	2		1	1	1	0	0	0	0	0	0	0	0	0	0	0	0	0	0	0	0	3	0	0	0	0	0	0	1	0	0	0	0	0	0	0
197	75	68	1	1	1	1	0	8	1	3	4	1	2005	2	6	1	1	1	0	0	0	1	0	0	0	0	0	0	0	0	0	0	0	1	3	0	0	0	0	0	0	1	0	0	0	0	0	0	0
209	75	81	1	4	1	1	0	11	1	3	4	1	2005	2		1	1	1	0	0	0	0	0	0	0	0	0	0	0	0	0	0	0	0	2	0	0	0	0	0	0	0	0	0	1	0	0	0	0
78	75	61	0	5	9	1	0	9	1	4	4	3	2005	6		1	1	1	0	0	0	0	0	0	0	0	0	0	0	0	0	0	0	0	9	0	0	0	0	0	0	0	0	0	1	0	0	0	0
78	75	69	0	5	9	1	0	5	1	4	4	3	2005	6		1	1	1	0	0	0	0	0	0	0	0	0	0	0	0	0	0	0	0	8	0	0	0	0	0	0	0	0	0	0	0	0	0	0
70	75	60	1	5	9	1	0	3	1	4	4	3	2005	7		1	1	1	0	0	0	0	0	0	0	0	0	0	0	0	0	0	0	0	3	0	0	0	0	0	0	1	0	0	0	0	0	0	0
88	75	75	1	5	9	1	0	17	1	4	4	3	2005	6		1	99	1	0	0	0	1	0	0	0	0	0	0	0	0	0	0	0	1	3	1	0	0	0	0	0	0	0	0	0	0	0	0	0
60	75	69	0	5	9	1	0	7	1	4	3	3	2005	2		1	99	1	0	0	0	0	0	0	0	0	0	0	0	0	0	0	0	0	8	0	0	0	0	0	0	0	0	0	0	0	0	0	0
70	75	70	0	5	9	1	0	7	1	4	3	3	2005	2		1	99	1	0	0	0	0	0	0	0	0	0	0	0	0	0	0	0	0	5	0	0	0	1	0	0	1	1	0	0	0	0	0	0
16	75	57	0	1	1	1	0	8	1	2	2	2	2005	5		1	1	1	0	0	0	1	0	0	0	0	0	0	0	0	0	0	0	1	9	0	1	0	0	0	0	1	0	0	0	0	0	0	0
16	75	76	1	1	1	1	0	5	1	2	2	2	2005	2		1	1	1	0	0	0	0	0	0	0	0	0	0	0	0	0	0	0	0	3	0	0	0	0	0	0	1	0	0	0	0	0	0	0
17	75	78	1	1	9	1	0	6	1	2	2	2	2005	2	7	1	1	1	0	0	0	0	0	0	0	0	0	0	0	0	0	0	0	0	2	0	0	0	0	0	0	0	0	0	0	0	0	0	0
49	75	63	1	5	9	1	0	3	1	2	3	3	2005	6		1	1	1	0	0	0	0	0	0	0	0	0	0	0	0	0	0	0	0	3	0	0	0	0	0	0	1	0	0	0	0	0	0	0
51	75	67	1	5	9	1	0	9	1	2	3	3	2005	2		1	1	1	0	0	0	1	0	0	0	0	0	0	0	0	0	0	0	1	3	0	0	0	0	0	0	1	0	0	0	0	0	0	0
52	75	65	1	5	9	6	1	4	1	2	3	3	2005	2		1	1	1	0	0	0	0	0	0	0	1	0	0	0	1	0	0	0	1	3	1	0	0	0	0	0	0	0	0	0	0	0	0	0
47	75	71	1	5	9	1	0	3	1	2	3	3	2005	6		1	1	1	0	0	0	0	0	0	0	0	0	0	0	0	0	0	0	0	2	0	0	0	0	0	0	0	0	0	0	0	0	0	0
47	75	73	0	5	9	1	0	4	1	2	3	3	2005	2		1	1	1	0	0	0	0	0	0	0	0	0	0	0	0	0	0	0	0	5	0	0	0	1	0	0	1	0	0	0	0	0	0	0
25	75	62	1	5	9	1	0	6	1	2	4	3	2005	6		1	1	1	0	0	0	0	0	0	0	0	0	0	0	0	0	0	0	0	3	0	0	0	1	0	0	0	0	0	0	0	0	0	0
20	75	77	0	5	9	3	0	11	1	2	4	3	2005	2		1	1	1	0	0	0	0	0	0	0	0	0	0	0	0	0	0	0	0	9	0	0	0	0	0	0	1	0	0	0	0	0	0	0
54	75	79	1	5	9	1	0	4	1	2	3	3	2005	2	6	1	1	1	0	0	0	0	0	0	0	0	0	0	0	0	0	0	0	0	3	0	0	0	0	0	0	0	0	0	0	0	0	0	0
49	75	59	0	5	9	1	0	15	1	2	3	3	2005	2	3	1	1	1	0	0	0	1	0	0	0	0	0	0	0	0	0	0	0	1	3	0	0	0	0	0	0	0	1	0	0	0	0	0	0
44	75	70	1	5	9	1	0	18	1	2	3	3	2005	2		2	7	1	0	0	0	1	0	0	0	0	0	0	1	0	0	0	0	1	9	0	0	1	0	0	0	1	0	0	0	0	0	0	0
48	75	70	0	5	9	1	0	9	1	2	3	3	2005	2		1	1	1	0	0	0	0	0	0	0	0	0	0	0	0	0	0	0	0	5	0	0	0	1	0	0	1	0	0	0	0	0	0	0
24	75	72	1	5	9	3	0	15	1	2	4	3	2005	2		1	1	1	0	0	0	1	0	0	0	0	0	0	0	0	0	0	0	1	5	0	0	0	0	0	0	0	0	0	0	1	0	0	0
22	75	66	1	5	9	1	0	11	1	2	4	3	2005	2	6	1	1	1	0	0	0	0	0	0	0	1	0	0	0	0	0	0	0	1	2	0	0	0	0	0	0	0	0	0	0	0	0	0	0
100	75	63	0	1	2	1	0	4	1	4	3	3	2005	6		3	99	1	0	0	0	0	0	0	0	0	0	0	0	0	0	0	0	0	3	1	1	0	0	0	0	0	0	0	0	0	0	0	0
147	75	63	0	5	9	1	0	7	1	4	2	3	2005	6		1	9	1	0	0	0	0	0	0	0	0	0	0	0	0	0	0	0	0	9	0	0	0	0	0	0	1	0	0	0	0	0	0	0
147	75	81	1	5	9	1	0	6	1	4	2	3	2005	2		1	9	1	0	0	0	0	0	0	0	0	0	0	0	0	0	0	0	0	5	1	0	0	1	0	0	0	1	0	0	0	0	0	0
185	75	65	1	5	9	1	0	8	1	4	2	3	2005	2		1	9	1	0	0	0	1	0	0	0	0	0	0	0	0	0	0	0	1	4	1	0	0	1	0	0	0	0	0	0	0	0	0	0
50	75	81	0	1	9	1	0	7	1	4	5	3	2005	2		1	1	1	0	0	0	0	0	0	0	0	0	0	0	0	0	0	0	0	4	0	0	0	0	0	0	1	1	0	0	0	0	0	0
65	75	63	1	1	9	1	0	8	1	4	5	3	2005	6		1	1	1	0	0	0	0	0	0	0	0	0	0	0	0	0	0	0	0	3	0	0	0	0	0	0	0	0	0	0	0	0	0	0
67	75	75	0	5	9	1	0	4	1	2	5	3	2005	2		1	1	1	0	0	0	0	0	0	0	0	0	0	0	0	0	0	0	0	2	0	0	0	0	0	0	0	0	0	0	0	0	0	0
67	75	51	1	5	9	1	0	4	1	2	5	3	2005	5		1	1	1	0	0	0	1	0	0	0	0	0	0	0	0	0	0	0	1	2	0	0	0	0	0	0	0	0	0	0	0	0	0	0
162	75	68	1	2	9	1	0	5	1	2	4	2	2005	2	7	1	1	1	0	0	0	0	0	0	0	0	0	0	0	0	0	0	0	0	2	0	0	0	0	0	0	0	0	0	0	0	0	0	0
34	75	74	1	1	9	1	0	9	1	3	5	3	2005	7		2	1	1	0	0	0	0	0	0	0	0	0	0	0	1	0	0	0	1	2	0	0	0	0	0	0	0	0	0	0	0	0	0	0
68	75	80	0	5	9	1	0	4	1	4	3	3	2005	2		1	99	1	0	0	0	0	0	0	0	0	0	0	0	0	0	0	0	0	8	0	0	0	0	0	0	0	0	0	0	0	0	0	0
641	75	74	0	2	3	1	0	4	1	3	4	3	2005	2		2	1	1	0	0	0	0	0	0	0	0	0	0	0	0	0	0	0	0	3	0	0	0	0	0	0	0	1	0	0	0	0	0	0
23	75	72	1	5	9	1	0	7	1	2	3	3	2005	2		2	1	1	0	0	0	0	0	0	0	0	0	0	0	0	0	0	0	0	3	0	0	0	0	0	0	0	1	0	0	0	0	0	0
72	75	66	0	5	9	5	0	6	1	4	1	1	2005	10		1	99	1	0	0	0	0	0	0	0	0	0	1	0	0	0	0	0	1	4	0	0	0	0	0	0	1	1	0	0	0	0	0	0
72	75	66	0	5	9	5	0	5	1	4	1	1	2005	2		1	99	1	0	0	0	0	0	0	0	0	0	0	0	0	0	0	0	0	3	0	0	0	0	0	0	1	0	0	0	0	0	0	0
71	75	61	0	5	9	5	0	19	1	4	1	1	2005	5		1	99	1	0	0	0	0	0	0	1	0	0	0	0	0	0	0	0	1	2	0	0	0	0	0	0	0	0	0	0	0	0	0	0
250	75	53	1	1	1	1	0	5	1	3	4	3	2005	5		1	1	1	0	0	0	0	0	0	0	0	0	0	0	0	0	0	0	0	2	0	0	0	0	0	0	0	0	0	0	0	0	0	0
254	75	77	0	1	1	1	0	7	1	3	5	3	2005	2		2	1	1	0	0	0	0	0	0	0	0	0	0	0	0	0	0	0	0	8	0	0	0	0	0	0	0	0	0	0	0	0	0	0
340	75	71	0	1	1	1	0	8	1	4	4	1	2005	2		1	1	1	0	0	0	0	0	0	0	0	0	0	0	0	0	0	0	0	2	0	0	0	0	0	0	0	0	0	0	0	0	0	0
47	75	56	1	2	9	1	0	4	1	4	4	2	2005	7		1	1	1	0	0	0	0	0	0	0	0	0	0	0	0	0	0	0	0	2	0	0	0	0	0	0	0	0	0	0	0	0	0	0
56	75	80	1	1	9	1	0	6	1	3	2	3	2005	2		1	99	1	0	0	0	0	0	0	0	0	0	0	0	0	0	0	0	0	2	0	0	0	0	0	0	0	0	0	0	0	0	0	0
53	75	66	1	2	9	3	0	5	1	3	2	3	2005	2		1	99	1	0	0	0	0	0	0	0	0	0	0	0	0	0	0	0	0	2	0	0	0	0	0	0	0	0	0	0	0	0	0	0
53	75	62	0	1	9	3	0	10	1	3	2	3	2005	2		1	99	1	0	0	0	0	0	0	0	0	0	0	0	0	0	0	0	0	4	0	0	0	0	0	0	1	0	0	0	0	0	0	0
46	75	44	0	5	9	1	0	7	1	2	2	3	2005	7	3	1	1	1	0	0	0	0	0	0	0	0	0	0	0	0	0	0	0	0	2	0	0	0	0	0	0	0	0	0	0	0	0	0	0
46	75	70	1	5	9	1	0	5	1	2	2	3	2005	2	3	1	1	1	0	0	0	0	0	0	0	0	0	0	0	0	0	0	0	0	9	0	0	0	0	0	0	1	0	0	0	0	0	0	0
51	75	89	1	5	9	3	0	7	1	2	2	3	2005	2	3	1	1	1	0	0	0	0	0	0	0	0	0	0	0	0	0	0	0	0	2	0	0	0	0	0	0	0	0	0	0	0	0	0	0
47	75	55	1	5	9	3	0	30	1	2	2	3	2005	3		2	7	1	0	0	0	0	0	0	0	0	0	0	0	0	0	0	0	0	3	0	0	0	0	0	0	1	0	0	0	0	0	0	0
92	75	68	1	5	9	1	0	8	1	2	1	3	2005	2		1	1	1	0	0	0	0	0	0	0	0	0	0	0	0	0	0	0	0	3	0	0	0	0	0	0	1	0	0	0	0	0	0	0
537	75	61	0	1	1	1	0	13	1	3	3	3	2005	2	7	1	1	1	0	1	0	0	0	0	0	0	0	0	0	0	0	0	0	1	4	0	0	0	0	0	0	1	0	0	0	0	0	0	0
555	75	80	0	1	1	1	0	20	1	3	3	3	2005	2	7	1	1	1	0	0	0	1	0	0	0	0	0	0	0	0	0	0	0	1	4	0	0	0	1	0	0	1	0	0	0	0	0	0	0
48	75	73	1	1	9	1	0	6	1	2	4	3	2005	2		1	1	1	0	0	0	0	0	0	0	0	0	0	0	0	0	0	0	0	4	1	0	0	0	0	0	0	1	0	0	0	0	0	0
52	75	44	0	1	9	1	0	6	1	2	4	3	2005	6	8	2	7	1	0	0	0	0	0	0	0	0	0	0	0	0	0	0	0	0	9	0	0	0	0	0	0	1	0	0	0	0	0	0	0
24	75	50	0	1	9	5	0	8	1	2	4	2	2005	6		2	1	1	0	0	0	0	0	0	0	0	0	0	0	0	0	0	0	0	3	0	0	0	0	0	0	1	0	0	0	0	0	0	0
44	75	65	0	2	9	5	0	6	1	2	2	3	2005	2	3	1	1	1	0	0	0	0	0	0	0	0	0	0	0	0	0	0	0	0	2	0	0	0	0	0	0	0	0	0	0	0	0	0	0
36	75	62	0	1	9	1	0	4	1	1	4	2	2005	5		1	1	1	0	0	0	0	0	0	0	0	0	0	0	0	0	0	0	0	3	0	0	1	0	0	0	1	0	0	0	0	0	0	0
36	75	61	0	2	9	1	0	5	1	1	4	2	2005	3		1	1	1	0	0	0	0	0	0	0	0	0	0	0	0	0	0	0	0	3	0	0	0	0	0	0	0	1	0	0	0	0	0	0
37	75	76	0	1	9	1	0	2	1	1	4	2	2005	2	7	1	1	1	0	0	0	0	0	0	0	0	0	0	0	0	0	0	0	0	2	0	0	0	0	0	0	0	0	0	1	0	0	0	0
39	75	63	0	1	9	1	0	6	1	1	4	2	2005	5		1	1	1	0	0	0	0	0	0	0	0	0	0	0	0	0	0	0	0	3	0	0	0	0	0	0	1	0	0	1	0	0	0	0
24	75	64	1	5	9	1	0	8	1	2	5	3	2005	5		1	99	1	0	0	0	0	0	0	0	0	0	0	0	0	0	0	0	0	3	0	0	0	0	0	0	1	0	0	0	0	0	0	0
25	75	66	1	5	9	1	0	4	1	2	5	3	2005	2		2	99	1	0	0	0	0	0	0	0	0	0	0	0	0	0	0	0	0	3	0	0	0	0	0	0	1	0	0	0	0	0	0	0
24	75	56	0	5	9	1	0	3	1	2	5	3	2005	7		1	99	1	0	0	0	0	0	0	0	0	0	0	0	0	0	0	0	0	2	0	0	0	0	0	0	0	0	0	0	0	0	0	0
309	75	74	1	1	1	1	0	15	1	1	2	3	2005	2		1	1	1	0	0	0	0	0	0	0	0	0	0	0	0	0	0	0	0	2	0	0	0	0	0	0	0	0	0	0	0	0	0	0
50	75	66	1	1	2	6	1	12	1	3	4	1	2005	2		1	1	1	0	0	0	0	0	0	0	0	0	1	0	0	0	0	0	1	2	0	0	0	0	0	0	0	0	0	0	0	0	0	0
50	75	69	0	1	2	1	0	5	1	3	4	1	2005	2		1	1	1	0	0	0	0	0	0	0	0	0	1	0	0	0	0	0	1	4	0	0	0	1	0	0	1	0	0	0	0	0	0	0
51	75	78	1	1	1	1	0	5	1	3	4	1	2005	2		1	1	1	0	0	0	0	0	0	0	0	0	1	0	0	0	0	0	1	3	0	0	0	0	0	0	1	0	0	0	0	0	0	0
51	75	74	0	1	3	1	0	7	1	3	4	1	2005	2		1	1	1	0	0	0	0	0	0	0	0	0	1	0	0	0	0	0	1	3	0	0	0	0	0	0	1	0	0	0	0	0	0	0
53	75	72	0	1	4	1	0	5	1	3	4	1	2005	2		1	1	1	0	0	0	0	0	0	0	0	0	1	0	0	0	0	0	1	2	0	0	0	0	0	0	0	0	0	0	0	0	0	0
53	75	75	1	1	1	1	0	9	1	3	4	1	2005	2		1	1	1	0	0	0	0	0	0	1	0	0	1	0	0	0	1	0	1	2	0	0	0	0	0	0	0	0	0	0	0	0	0	0
54	75	63	0	1	1	1	0	4	1	3	4	1	2005	6		1	1	1	0	0	0	0	0	0	0	0	0	0	0	0	0	0	0	0	3	0	0	0	0	0	0	1	0	0	0	0	0	0	0
321	75	65	1	1	1	3	0	11	1	3	4	3	2005	2	7	1	1	1	0	0	0	0	0	0	0	0	0	0	0	0	0	0	0	0	9	0	0	0	0	0	0	1	0	0	0	0	0	0	0
25	75	77	1	1	9	5	0	10	1	2	4	3	2005	2	5	1	1	1	0	0	0	0	0	0	0	0	0	1	0	0	0	0	0	1	3	0	0	0	0	0	0	1	0	0	0	0	0	0	0
58	75	72	0	1	9	1	0	3	1	1	5	3	2006	2	6	1	1	1	0	0	0	0	0	0	0	0	0	0	0	0	0	0	0	0	3	0	0	0	0	0	0	0	1	0	0	0	0	0	0
78	75	68	0	1	9	1	0	5	1	1	5	3	2006	2	5	1	1	1	0	0	0	0	0	0	0	0	0	0	0	0	0	0	0	0	3	0	0	0	0	0	0	0	0	0	0	0	0	0	0
64	75	64	0	1	9	1	0	3	1	1	5	3	2006	5	8	1	1	1	0	0	0	0	0	0	1	0	0	0	0	0	0	0	0	1	3	0	0	0	0	0	0	1	0	0	0	0	0	0	0
63	75	78	1	1	9	1	0	5	1	1	5	3	2006	2	6	1	1	1	0	0	0	0	0	0	0	0	0	0	0	0	0	0	0	0	3	0	0	0	0	0	0	0	1	0	0	0	0	0	0
60	75	58	0	1	9	1	0	6	1	1	5	3	2006	8		2	1	1	0	0	0	0	0	0	0	0	0	0	0	0	0	0	0	0	3	0	0	0	0	0	0	1	0	0	0	0	0	0	0
60	75	74	1	1	9	1	0	3	1	1	5	3	2006	6	8	1	1	1	0	0	0	0	0	0	0	0	0	0	0	0	0	0	0	0	2	0	0	0	0	0	0	0	0	0	0	0	0	0	0
64	75	60	1	1	9	1	0	3	1	1	5	3	2006	5	8	1	1	1	0	0	0	0	0	0	0	0	0	0	0	0	0	0	0	0	3	1	0	0	0	0	0	0	0	0	0	0	0	0	0
300	75	74	0	1	3	5	0	6	1	1	5	3	2006	2		1	1	1	0	0	0	0	0	0	0	0	0	0	0	0	0	0	0	0	3	0	0	0	0	0	0	1	0	0	0	0	0	0	0
595	75	59	0	1	4	9	0	11	1	3	5	2	2006	7		3	99	1	0	0	0	0	0	0	0	0	0	0	0	0	0	0	0	0	2	0	0	0	0	0	0	0	0	0	0	0	0	0	0
785	75	80	1	1	1	9	0	5	1	3	5	2	2006	7	2	3	99	1	0	0	0	0	0	0	0	0	0	0	0	0	0	0	0	0	8	0	0	0	0	0	0	0	0	0	0	0	0	0	0
109	75	75	0	5	9	1	0	5	1	3	5	3	2006	2		1	1	1	0	0	0	0	0	0	0	0	0	0	0	0	0	0	0	0	3	0	0	0	0	0	0	0	0	0	0	0	0	0	0
97	75	75	1	5	9	1	0	9	1	3	5	3	2006	2		1	1	1	0	0	0	0	0	0	0	0	0	0	0	0	0	0	0	0	3	1	0	0	0	0	0	0	0	0	0	0	0	0	0
178	75	67	0	1	9	1	0	4	1	1	4	3	2006	5	2	1	1	1	0	0	0	0	0	0	0	0	0	0	0	0	0	0	0	0	2	0	0	0	0	0	0	0	0	0	0	0	0	0	0
178	75	70	0	1	9	1	0	6	1	1	5	3	2006	2	3	1	1	1	0	0	0	1	0	0	0	0	0	0	0	0	0	0	0	1	4	0	0	0	0	0	0	1	0	0	0	0	0	0	0
64	75	84	1	5	9	6	1	3	1	2	2	3	2006	2	7	3	99	1	0	0	0	0	0	0	0	1	0	1	0	0	0	0	0	1	2	0	0	0	0	0	0	0	0	0	0	0	0	0	0
70	75	58	0	5	9	1	0	20	1	2	2	3	2006	2	3	3	99	1	0	0	0	0	0	0	0	0	0	1	0	0	0	0	0	1	3	0	0	0	0	0	0	1	0	0	0	0	0	0	0
68	75	72	1	5	9	1	0	4	1	2	2	3	2006	2	7	3	99	1	0	0	0	0	0	0	0	0	0	0	0	0	0	0	0	0	2	0	0	0	0	0	0	0	0	0	0	0	0	0	0
116	75	61	0	5	9	3	0	8	1	1	3	3	2006	7		1	1	1	0	0	0	0	0	0	0	0	0	0	0	0	0	0	0	0	2	0	0	0	0	0	0	0	0	0	0	0	0	0	0
127	75	65	1	5	9	1	0	5	1	1	3	3	2006	2	5	1	1	1	0	0	0	0	0	0	0	0	0	0	0	0	0	0	0	0	2	0	0	0	0	0	0	0	0	0	1	0	0	0	0
122	541	75	0	5	9	6	1	38	1	1	3	3	2006	2	7	2	4	1	0	0	0	0	0	0	0	0	0	1	0	0	0	0	0	1	3	0	0	0	0	0	0	1	0	0	0	0	0	0	0
101	75	62	0	5	9	1	0	5	1	1	3	3	2006	2	7	1	1	1	0	0	0	1	0	0	0	0	0	0	0	0	0	0	0	1	3	1	0	0	0	0	0	0	0	0	0	0	0	0	0
103	75	72	1	5	9	5	0	6	1	1	3	3	2006	2	7	1	1	1	0	0	0	1	0	0	0	0	0	0	0	0	0	0	0	1	2	0	0	0	0	0	0	0	0	0	0	0	0	0	0
863	75	66	0	1	1	1	0	10	1	1	3	3	2006	2		1	99	1	0	0	0	0	0	0	0	0	0	0	0	0	0	0	0	0	2	0	0	0	0	0	0	0	0	0	1	0	0	0	0
52	75	70	0	1	2	1	0	8	1	3	1	1	2006	2	6	2	1	1	0	0	0	0	0	0	0	0	0	0	0	0	0	0	0	0	3	0	0	0	0	0	0	1	0	0	0	0	0	0	0
474	75	72	1	5	1	1	0	4	1	4	2	2	2006	2	7	2	1	1	0	0	0	0	0	0	0	0	0	0	0	0	0	0	0	0	2	0	0	0	0	0	0	0	0	0	0	0	0	0	0
27	75	70	0	1	9	1	0	5	1	1	4	3	2006	2	6	1	1	1	0	0	0	0	0	0	0	0	0	0	0	0	0	0	0	0	3	0	0	0	0	0	0	1	0	0	0	0	0	0	0
39	75	74	1	1	9	1	0	7	1	1	2	3	2006	6		1	1	1	0	0	0	0	0	0	0	0	0	0	0	0	0	0	0	0	2	0	0	0	0	0	0	0	0	0	0	0	0	0	0
39	75	74	0	1	1	1	0	3	1	1	3	3	2006	5		1	1	1	0	0	0	0	0	0	0	0	0	0	0	0	0	0	0	0	2	0	0	0	0	0	0	0	0	0	0	0	0	0	0
41	75	75	0	1	3	1	0	2	1	1	3	3	2006	2	7	1	1	1	0	0	0	0	0	0	0	0	0	0	0	0	0	0	0	0	3	0	0	0	0	0	0	1	0	0	0	0	0	0	0
42	75	53	0	1	9	1	0	7	1	1	4	3	2006	5		1	1	1	0	0	0	0	0	0	0	0	0	0	0	0	0	0	0	0	2	0	0	0	0	0	0	0	0	0	0	0	0	0	0
39	75	66	0	1	9	1	0	8	1	1	4	3	2006	6	2	1	1	1	0	0	0	0	0	0	0	0	0	0	0	0	0	0	0	0	8	0	0	0	0	0	0	0	0	0	0	0	0	0	0
24	75	64	0	2	1	1	0	4	1	1	3	3	2006	6		1	1	1	0	0	0	0	0	0	0	0	0	0	0	0	0	0	0	0	2	0	0	0	0	0	0	0	0	0	0	0	0	0	0
25	75	67	0	1	1	1	0	11	1	1	4	3	2006	5		1	1	1	0	0	0	0	0	0	0	0	0	0	0	0	0	0	0	0	4	0	0	0	1	0	0	1	0	0	1	0	0	0	0
27	75	66	1	2	1	5	0	8	1	1	4	3	2006	2		1	1	1	0	0	0	0	0	0	0	0	0	0	0	0	0	0	0	0	3	0	0	0	0	0	0	1	0	0	0	0	0	0	0
25	75	57	1	1	9	1	0	4	1	1	5	3	2006	5	8	1	1	1	0	0	0	0	0	0	0	0	0	0	0	0	0	0	0	0	8	0	0	0	0	0	0	0	0	0	0	0	0	0	0
27	75	62	1	1	9	1	0	5	1	1	5	3	2006	5	8	1	1	1	0	0	0	0	0	0	0	0	0	0	0	0	0	0	0	0	3	0	0	0	0	0	0	0	0	0	0	0	0	0	0
25	75	71	0	1	9	1	0	3	1	1	5	3	2006	2	8	1	1	1	0	0	0	0	0	0	0	0	0	0	0	0	0	0	0	0	3	0	0	0	0	0	0	1	0	0	0	0	0	0	0
25	75	62	0	1	9	1	0	4	1	1	5	3	2006	8	10	1	1	1	0	0	0	0	0	0	0	0	0	0	0	0	0	0	0	0	2	0	1	0	0	0	0	0	0	0	0	0	0	0	0
329	75	67	1	1	1	1	0	12	1	1	1	3	2006	5		1	1	1	0	0	0	0	0	0	0	0	0	0	0	0	0	0	0	0	3	0	0	0	0	0	0	1	0	0	0	0	0	0	0
50	541	56	0	1	9	5	0	36	1	1	2	3	2006	5		1	1	1	0	0	0	0	0	0	0	0	0	0	0	0	0	0	0	0	2	0	0	0	0	0	0	0	0	0	0	0	0	0	0
49	75	75	1	1	9	1	0	6	1	1	2	3	2006	2	4	2	1	1	0	0	0	0	0	0	0	0	0	0	0	0	0	0	0	0	4	0	0	0	0	0	0	1	1	0	0	0	0	0	0
28	75	84	0	1	1	5	0	15	1	1	4	3	2006	2	6	1	1	1	0	0	0	0	0	0	0	0	0	0	0	0	0	1	0	1	9	0	0	0	0	0	0	1	0	0	0	0	0	0	0
160	75	87	1	1	3	1	0	15	1	1	5	3	2006	2		1	1	1	0	0	0	0	0	0	0	0	0	0	0	0	0	0	0	0	9	1	1	0	0	0	0	0	0	0	0	0	0	0	0
140	75	60	0	1	1	1	0	5	1	1	4	3	2006	7		1	1	1	0	0	0	0	0	0	0	0	0	0	0	0	0	0	0	0	2	0	0	0	0	0	0	0	0	0	0	0	0	0	0
38	75	74	1	1	3	1	0	5	1	1	2	3	2006	2	4	1	1	1	0	0	0	1	0	0	0	0	0	0	0	0	0	0	0	1	9	0	0	0	0	0	0	0	1	0	0	0	0	0	0
38	75	70	1	1	1	1	0	10	1	1	2	3	2006	2	5	1	1	1	0	0	0	1	0	0	0	0	0	0	0	0	0	0	0	1	3	0	0	0	0	0	0	1	0	0	0	0	0	0	0
39	75	57	0	1	2	1	0	2	1	1	2	3	2006	6		1	1	1	0	0	0	0	0	0	0	0	0	0	0	0	0	0	0	0	3	0	0	0	0	0	0	1	0	0	0	0	0	0	0
39	541	76	0	1	3	6	1	24	1	1	2	3	2006	2		1	1	1	0	0	0	1	0	0	0	0	0	0	1	1	0	1	0	1	2	0	0	1	0	0	0	0	0	0	0	0	0	0	0
33	75	66	0	3	9	1	0	3	1	1	1	3	2006	5		1	1	1	0	0	0	0	0	0	0	0	0	0	0	0	0	0	0	0	3	0	0	0	0	0	0	1	0	0	0	0	0	0	0
38	75	66	1	2	9	3	0	9	1	1	1	3	2006	2	3	1	1	1	0	0	0	0	0	0	0	0	0	1	0	0	0	0	0	1	8	0	0	0	0	0	0	0	0	0	0	0	0	0	0
58	75	86	1	5	9	1	0	6	1	2	3	3	2006	2		3	1	1	0	0	0	0	0	0	0	0	0	0	0	0	0	0	0	0	3	0	1	0	0	0	0	1	0	0	0	0	0	0	0
23	468	52	1	5	9	1	0	16	1	2	4	3	2006	99		1	1	1	0	0	0	0	0	0	0	0	0	1	0	0	0	0	0	1	3	0	0	0	0	0	0	1	0	0	0	0	0	0	0
19	75	78	1	5	9	1	0	14	1	2	4	3	2006	2		1	1	1	0	0	0	0	0	0	0	0	0	0	0	0	0	0	0	0	2	0	0	0	0	0	0	0	0	0	1	0	0	0	0
22	269	54	1	5	9	1	0	19	1	2	4	3	2006	2		1	7	1	0	1	0	0	0	0	0	0	0	0	0	1	0	0	0	1	5	0	0	0	0	0	0	1	0	0	0	1	0	0	0
22	75	76	1	5	9	1	0	7	1	2	4	3	2006	6		1	1	1	0	0	0	0	0	0	0	0	0	0	0	0	0	0	0	0	2	0	0	0	0	0	0	0	0	0	0	0	0	0	0
23	75	74	1	5	9	1	0	7	1	2	4	3	2006	2		1	1	1	0	0	0	0	0	0	0	0	0	0	0	0	0	0	0	0	3	0	0	0	0	0	0	0	1	0	0	0	0	0	0
165	75	65	1	5	9	1	0	5	1	2	2	3	2006	2		1	1	1	0	0	0	0	0	0	0	0	0	0	0	0	0	0	0	0	2	0	0	0	0	0	0	0	0	0	0	0	0	0	0
20	75	66	0	2	9	5	0	7	1	2	5	3	2006	2		1	1	1	0	0	0	0	0	0	0	0	0	0	0	0	0	0	0	0	4	0	0	0	0	0	0	1	1	0	0	0	0	0	0
22	75	69	1	2	9	1	0	20	1	2	5	3	2006	2		1	1	1	0	0	0	0	0	0	1	0	0	0	0	0	0	0	0	1	2	0	0	0	0	0	0	0	0	0	0	0	0	0	0
52	75	56	0	5	9	1	0	5	1	2	3	3	2006	7		1	1	1	0	0	0	0	0	0	0	0	0	0	0	0	0	0	0	0	3	0	0	0	0	0	0	1	0	0	0	0	0	0	0
47	75	77	1	5	9	3	0	9	1	2	3	3	2006	2		1	1	1	0	0	0	1	0	0	0	0	0	0	0	0	0	0	0	1	2	0	0	0	0	0	0	0	0	0	0	0	0	0	0
53	75	69	1	5	9	1	0	4	1	2	3	3	2006	2		1	1	1	0	0	0	0	0	0	0	0	0	0	0	0	0	0	0	0	4	0	0	0	0	0	0	1	1	0	0	0	0	0	0
18	75	76	1	5	9	1	0	6	1	2	4	3	2006	2		1	1	1	0	0	0	0	0	0	0	0	0	0	0	0	0	0	0	0	3	0	0	0	0	0	0	1	0	0	0	0	0	0	0
15	75	55	0	1	1	1	0	3	1	3	2	3	2006	7	8	1	1	1	0	0	0	0	0	0	0	0	0	0	0	0	0	0	0	0	3	0	0	0	0	0	0	0	0	0	0	0	1	0	0
14	75	80	1	1	1	1	0	9	1	3	2	3	2006	2	7	1	1	1	0	0	0	0	0	0	0	0	0	0	0	0	0	0	0	0	3	0	0	0	0	0	0	1	0	0	0	0	0	0	0
15	75	77	0	1	9	5	0	4	1	3	3	3	2006	2		1	1	1	0	0	0	0	0	0	0	0	0	0	0	0	0	0	0	0	3	0	0	0	0	0	0	1	0	0	0	0	0	0	0
15	75	76	0	1	9	1	0	5	1	3	3	3	2006	2		1	1	1	0	0	0	0	0	0	0	0	0	0	0	0	0	0	0	0	4	0	0	0	0	0	0	1	0	0	0	0	0	0	0
16	75	47	0	1	9	1	0	6	1	3	3	3	2006	7		1	1	1	0	0	0	0	0	0	0	0	0	0	0	0	0	0	0	0	2	0	0	0	0	0	0	0	0	0	0	0	0	0	0
14	75	60	1	1	9	1	0	11	1	3	3	3	2006	5		1	1	1	0	0	0	1	0	0	0	0	0	0	0	0	0	0	0	1	3	0	1	0	0	0	0	1	0	0	0	0	0	0	0
14	75	58	0	2	9	1	0	4	1	3	4	3	2006	3		1	1	1	0	0	0	0	0	0	0	0	0	0	0	0	0	0	0	0	4	0	0	0	0	0	0	1	0	0	0	0	0	0	0
11	75	73	1	4	9	5	0	9	1	3	4	3	2006	2		1	1	1	0	0	0	0	0	0	0	0	0	0	0	0	0	0	0	0	8	0	0	0	0	0	0	0	0	0	0	0	0	0	0
14	75	60	0	1	9	1	0	6	1	3	4	3	2006	5		1	1	1	0	0	0	1	0	0	0	0	0	0	0	0	0	0	0	1	8	0	0	0	0	0	0	0	0	0	0	0	0	0	0
11	541	66	1	1	9	1	0	59	1	3	4	3	2006	2		1	1	1	0	0	0	0	0	0	0	0	0	0	0	0	0	0	0	0	8	0	0	0	0	0	0	0	0	0	0	0	0	0	0
80	75	71	0	1	9	1	0	5	1	3	4	3	2006	2	7	1	1	1	0	0	0	0	0	0	0	0	0	0	0	0	0	0	0	0	3	0	0	0	0	0	0	1	0	0	0	0	0	0	0
92	75	80	1	1	9	3	0	15	1	3	4	3	2006	6		2	1	1	0	0	0	1	0	0	0	0	0	1	0	0	0	0	0	1	2	0	0	0	0	0	0	0	0	0	0	0	0	0	0
14	468	69	0	1	9	5	0	17	1	3	2	3	2006	2		2	7	1	0	0	0	0	0	0	0	0	0	0	0	0	0	0	0	0	5	1	0	0	0	0	0	0	0	0	0	1	0	0	0
14	75	50	0	1	9	1	0	7	1	3	2	3	2006	7		1	1	1	0	0	0	0	0	0	1	0	0	0	0	0	0	0	0	1	9	0	0	0	0	0	0	1	0	0	0	0	0	0	0
14	75	88	1	1	9	3	0	7	1	3	2	3	2006	2		1	1	1	0	0	0	0	0	0	0	0	0	0	0	0	0	0	0	0	9	0	0	0	0	0	0	1	0	0	0	0	0	0	0
14	75	58	0	1	9	1	0	7	1	3	2	3	2006	5		1	1	1	0	0	0	0	0	0	0	0	0	0	0	0	0	0	0	0	3	0	0	0	0	0	0	1	0	0	0	0	0	0	0
14	75	68	0	1	9	1	0	6	1	3	2	3	2006	2		1	1	1	0	0	0	0	0	0	0	0	0	0	0	0	0	0	0	0	3	0	0	0	0	0	0	1	0	0	0	0	0	0	0
13	75	60	0	1	9	1	0	15	1	3	2	3	2006	5		1	1	1	0	0	0	0	0	0	0	0	0	0	0	0	0	0	0	0	3	0	0	0	0	0	0	1	0	0	0	0	0	0	0
13	75	79	0	1	9	5	0	7	1	3	2	3	2006	2		1	1	1	0	0	0	0	0	0	0	0	0	0	0	0	0	0	0	0	5	0	0	0	0	0	0	0	1	0	0	0	0	0	0
156	75	76	1	1	1	6	1	1	1	3	2	1	2006	2		2	99	1	0	0	0	0	0	0	0	0	0	0	0	0	0	0	0	0	4	0	1	0	0	0	0	0	1	0	0	0	0	0	0
16	75	61	0	1	1	1	0	4	1	3	4	1	2006	6		1	1	1	0	0	0	0	0	0	0	0	0	0	0	0	0	0	0	0	3	0	0	0	0	0	0	1	0	0	0	0	0	0	0
14	75	74	0	1	3	5	0	10	1	3	4	1	2006	2		1	1	1	0	0	0	0	0	0	0	0	0	0	0	0	0	0	0	0	9	0	0	0	0	0	0	1	0	0	0	0	0	0	0
16	75	80	0	1	3	6	1	3	1	3	4	1	2006	2	7	1	1	1	0	0	0	0	0	0	0	0	0	0	0	0	0	0	0	0	4	0	0	0	0	0	0	1	0	0	0	0	0	0	0
11	75	71	0	1	9	5	0	7	1	3	3	1	2006	2		2	1	1	0	0	0	0	0	0	0	0	0	1	0	0	0	0	0	1	2	0	0	0	0	0	0	0	0	0	0	0	0	0	0
12	75	59	1	2	9	2	0	25	1	3	3	1	2006	2		2	7	1	0	0	0	0	0	0	0	0	0	1	0	0	0	0	0	1	3	0	0	0	0	0	0	1	0	0	0	0	0	0	0
18	75	71	0	2	9	1	0	4	1	3	3	3	2006	2		1	1	1	0	0	0	0	0	0	0	0	0	0	0	0	0	0	0	0	9	0	0	0	0	0	0	0	1	0	0	0	0	0	0
18	75	59	1	2	9	1	0	16	1	3	3	3	2006	7		1	1	1	0	0	0	1	0	0	0	0	0	0	0	0	0	0	0	1	3	0	0	0	0	0	0	1	0	0	0	0	0	0	0
18	75	76	1	1	4	1	0	9	1	3	3	3	2006	2	5	1	1	1	0	0	0	0	0	0	0	0	0	0	0	0	0	0	0	0	9	0	0	0	0	0	0	1	0	0	0	0	0	0	0
18	75	69	0	1	3	1	0	12	1	3	3	3	2006	2	5	1	1	1	0	0	0	1	0	0	0	0	0	0	0	0	0	0	0	1	3	0	0	0	0	0	0	1	0	0	0	0	0	0	0
17	75	81	1	1	1	1	0	7	1	3	3	3	2006	2	6	1	1	1	0	0	0	0	0	0	0	0	0	1	0	0	0	0	0	1	9	0	0	0	0	0	0	1	0	0	0	0	0	0	0
19	75	76	0	1	1	6	1	7	1	3	3	3	2006	2	6	1	1	1	0	0	0	0	0	0	0	0	0	1	1	0	0	0	0	1	3	0	0	1	0	0	0	1	0	0	0	0	0	0	0
19	75	68	1	5	1	1	0	4	1	3	3	3	2006	2	5	1	1	1	0	0	0	0	0	0	0	0	0	0	0	0	0	0	0	0	9	0	0	0	0	0	0	1	0	0	0	0	0	0	0
17	75	50	1	4	1	1	0	7	1	3	3	3	2006	6	8	1	1	1	0	0	0	1	0	0	0	0	0	0	0	0	0	0	0	1	9	0	0	0	0	0	0	1	0	0	0	0	0	0	0
11	75	48	0	4	9	1	0	3	1	3	3	3	2006	3		1	1	1	0	0	0	0	0	0	0	0	0	0	0	0	0	0	0	0	3	0	0	0	0	0	0	1	0	0	0	0	0	0	0
12	75	45	0	4	9	1	0	5	1	3	3	3	2006	10		1	1	1	0	0	0	0	0	0	0	0	0	0	0	0	0	0	0	0	9	0	0	0	0	0	0	1	0	0	0	0	0	0	0
12	75	73	0	1	9	1	0	7	1	3	3	3	2006	2		1	1	1	0	0	0	0	0	0	0	0	0	0	0	0	0	0	0	0	9	0	0	0	0	0	0	0	0	0	0	0	0	0	0
12	75	50	0	1	9	1	0	4	1	3	3	3	2006	5		1	1	1	0	0	0	0	0	0	0	0	0	0	0	0	0	0	0	0	2	0	0	0	0	0	0	0	0	0	0	0	0	0	0
76	75	62	0	2	1	1	0	4	1	3	5	3	2006	7		3	99	1	0	0	0	0	0	0	0	0	0	0	0	0	0	0	0	0	2	0	0	0	0	0	0	0	0	0	0	0	0	0	0
74	75	56	1	1	1	1	0	5	1	3	5	3	2006	6		1	1	1	0	0	0	0	0	0	0	0	0	0	0	0	0	0	0	0	8	0	0	0	0	0	0	0	0	0	0	0	0	0	0
120	75	72	0	1	1	1	0	4	1	3	5	3	2006	2		1	1	1	0	0	0	0	0	0	0	0	0	0	0	0	0	0	0	0	4	0	0	0	1	0	0	1	0	0	0	0	0	0	0
336	75	60	1	3	1	1	0	8	1	3	4	3	2006	7		1	99	1	0	0	0	0	0	0	0	0	0	0	0	0	0	0	0	0	3	0	0	0	0	0	0	1	0	0	0	0	0	0	0
12	75	79	1	1	9	1	0	4	1	3	4	3	2006	2		1	1	1	0	0	0	0	0	0	0	0	0	0	0	0	0	0	0	0	8	0	0	0	0	0	0	0	0	0	0	0	0	0	0
12	75	64	0	1	9	5	0	10	1	3	5	3	2006	10		1	99	1	0	0	0	1	0	0	0	0	0	0	0	0	0	0	0	1	3	0	0	0	0	0	0	1	0	0	0	0	0	0	0
12	75	72	1	1	9	5	0	10	1	3	5	3	2006	2		1	99	1	0	0	0	0	0	0	0	0	0	0	0	0	0	0	0	0	4	0	0	0	0	0	0	1	0	0	0	0	0	0	0
13	75	74	0	1	9	1	0	12	1	3	5	3	2006	2		1	99	1	0	0	0	0	0	0	0	0	0	0	0	0	0	0	0	0	3	0	0	0	0	0	0	1	0	0	0	0	0	0	0
13	75	62	1	1	9	1	0	20	1	3	5	3	2006	3		1	99	1	0	0	0	0	0	0	0	0	0	1	0	0	0	0	0	1	3	0	0	0	0	0	0	1	0	0	0	0	0	0	0
12	75	63	0	5	2	1	0	9	1	3	3	1	2006	3		1	1	1	0	0	0	0	0	0	0	0	0	0	0	0	0	0	0	0	3	0	0	0	0	0	0	1	0	0	0	0	0	0	0
12	75	71	1	1	4	1	0	7	1	3	3	1	2006	2	7	1	1	1	0	0	0	0	0	0	0	0	0	0	0	0	0	0	0	0	3	0	0	0	0	0	0	0	1	0	0	0	0	0	0
11	75	70	0	2	2	1	0	15	1	3	3	1	2006	2		1	1	1	0	0	0	0	0	0	0	0	0	0	1	0	0	0	0	1	3	0	0	1	0	1	0	0	0	0	0	0	0	0	0
11	75	71	1	5	4	1	0	5	1	3	3	1	2006	2		1	1	1	0	0	0	0	0	0	0	0	0	0	0	0	0	0	0	0	8	0	0	0	0	0	0	0	0	0	0	0	0	0	0
11	75	74	1	1	9	1	0	6	1	3	5	2	2006	2		1	99	1	0	0	0	0	0	0	0	0	0	0	0	0	0	0	0	0	8	0	0	0	0	0	0	0	0	0	0	0	0	0	0
12	75	80	1	1	9	5	0	9	1	3	5	2	2006	2		1	99	1	0	0	0	0	0	0	0	0	0	0	0	0	0	0	0	0	3	0	0	0	0	0	0	0	1	0	0	0	0	0	0
12	75	55	1	1	9	1	0	6	1	3	5	2	2006	10		2	99	1	0	0	0	0	0	0	0	0	0	0	0	0	0	0	0	0	2	0	0	0	0	0	0	0	0	0	0	0	0	0	0
50	75	76	1	1	9	1	0	1	1	4	3	3	2006	2		1	5	1	0	0	0	0	0	0	0	0	0	0	0	0	0	0	0	0	2	0	0	0	0	0	0	0	0	0	0	0	0	0	0
353	75	78	1	3	1	1	0	5	1	4	4	2	2006	2		1	3	1	0	0	0	0	0	0	0	0	0	0	0	0	0	0	0	0	3	0	0	0	0	0	0	1	0	0	0	0	0	0	0
845	75	83	0	1	9	3	0	17	1	4	3	3	2006	6		1	1	1	0	0	0	0	0	0	0	1	0	0	0	0	0	0	0	1	2	0	0	0	0	0	0	0	0	0	0	0	0	0	0
82	75	76	1	1	1	1	0	4	1	3	5	3	2006	2		1	1	1	0	0	0	0	0	0	0	0	0	0	0	0	0	0	0	0	3	0	0	0	0	0	0	1	0	0	0	0	0	0	0
198	75	75	0	1	1	1	0	4	1	3	5	2	2006	2		1	1	1	0	0	0	1	0	0	0	0	0	0	0	0	0	0	0	1	2	0	0	0	0	0	0	0	0	0	0	0	0	0	0
183	75	59	0	1	3	1	0	4	1	3	5	2	2006	5		1	1	1	0	0	0	0	0	0	0	0	0	0	0	0	0	0	0	0	9	0	0	0	0	0	0	1	0	0	0	0	0	0	0
41	75	75	0	1	9	1	0	5	1	3	5	3	2006	2		1	1	1	0	0	0	0	0	0	0	0	0	0	0	0	0	0	0	0	9	1	0	0	0	0	0	0	0	0	0	0	0	0	0
40	75	70	0	1	9	1	0	8	1	3	5	3	2006	2		1	1	1	0	0	0	0	0	0	0	0	0	0	0	0	0	0	0	0	2	0	1	0	0	0	0	0	0	0	0	0	0	0	0
40	75	61	1	1	9	1	0	6	1	3	5	3	2006	7		1	1	1	0	0	0	0	0	0	0	0	0	0	0	0	0	0	0	0	9	0	0	0	0	0	0	1	0	0	0	0	0	0	0
47	75	61	1	2	9	1	0	11	1	3	5	3	2006	3		2	7	1	0	0	0	0	0	0	0	0	0	0	0	0	0	0	0	0	10	0	0	0	0	0	0	0	1	0	0	0	0	0	0
204	75	75	1	1	1	1	0	6	1	3	5	3	2006	5		1	1	1	0	0	0	0	0	0	0	0	0	0	0	0	0	0	0	0	3	0	0	0	0	0	0	1	0	0	0	0	0	0	0
255	75	64	1	1	1	1	0	5	1	1	4	3	2006	7		1	3	1	0	0	0	1	0	0	0	0	0	0	0	0	0	0	0	1	10	0	0	0	0	0	0	1	0	0	0	0	0	0	0
28	75	77	1	1	9	5	0	11	1	1	5	3	2006	2		1	1	1	0	0	0	0	0	0	0	0	0	0	0	0	0	0	0	0	4	0	0	0	1	0	0	1	0	0	0	0	0	0	0
28	75	83	0	1	9	3	0	6	1	1	5	3	2006	2		1	1	1	0	0	0	0	0	0	0	0	0	0	0	0	0	0	0	0	3	0	0	0	0	0	0	1	0	0	0	0	0	0	0
28	75	63	0	1	9	5	0	6	1	1	5	3	2006	5		1	1	1	0	0	0	0	0	0	0	0	0	0	0	0	0	0	0	0	2	0	0	0	0	0	0	0	0	0	0	0	0	0	0
31	75	56	1	1	9	5	0	10	1	1	5	3	2006	3		1	1	1	0	0	0	0	0	0	0	0	0	0	0	0	0	0	0	0	2	0	0	0	0	0	0	0	0	0	0	0	0	0	0
28	75	55	0	1	9	5	0	6	1	1	5	3	2006	5		1	1	1	0	0	0	0	0	0	0	0	0	0	0	0	0	0	0	0	3	0	0	0	0	0	0	1	0	0	0	0	0	0	0
41	75	79	0	1	9	5	0	13	1	1	2	3	2006	5		2	7	1	0	0	0	0	0	0	0	0	0	0	0	0	0	0	0	0	9	0	0	0	0	0	0	1	0	0	0	0	0	0	0
41	75	82	0	1	9	5	0	19	1	1	2	3	2006	2		1	1	1	0	0	0	1	0	0	0	0	0	0	0	0	0	0	0	1	9	0	0	0	0	0	0	1	0	0	0	0	0	0	0
21	75	77	1	5	9	3	0	10	1	2	4	3	2006	2		1	1	1	0	0	0	0	0	0	0	1	0	0	0	0	0	0	0	1	5	0	1	0	0	0	0	1	0	0	0	1	0	0	0
23	75	51	1	5	9	1	0	5	1	2	4	3	2006	6		1	1	1	0	0	0	0	0	0	0	0	0	0	0	0	0	0	0	0	3	0	0	0	0	0	0	1	0	0	0	0	0	0	0
17	75	78	1	5	9	1	0	8	1	2	4	3	2006	2		1	1	1	0	0	0	0	0	0	0	0	0	0	0	0	0	0	0	0	3	0	0	0	0	0	0	1	0	0	0	0	0	0	0
23	75	66	1	5	9	1	0	8	1	2	4	3	2006	2		1	1	1	0	0	0	0	0	0	0	0	0	0	0	0	0	0	0	0	3	0	0	0	0	0	0	0	1	0	0	0	0	0	0
22	75	72	0	1	3	1	0	12	1	2	5	3	2006	2	6	1	1	1	0	0	0	1	0	0	0	0	0	0	0	0	0	0	0	1	3	0	0	0	0	0	0	1	0	0	0	0	0	0	0
22	75	65	1	1	1	1	0	6	1	2	5	3	2006	2	7	1	1	1	0	0	0	0	0	0	0	0	0	0	0	0	0	0	0	0	2	0	0	0	0	0	0	0	0	0	0	0	0	0	0
21	75	58	1	1	2	1	0	22	1	2	5	3	2006	3	8	1	1	1	0	0	0	0	0	0	0	0	0	0	0	0	0	0	0	0	3	0	0	0	0	0	0	1	0	0	0	0	0	0	0
20	75	50	1	5	9	1	0	5	1	2	4	3	2006	6		1	1	1	0	0	0	0	0	0	0	0	0	0	0	0	0	0	0	0	3	0	0	0	0	0	0	1	0	0	0	0	0	0	0
23	75	79	0	5	9	1	0	9	1	2	4	3	2006	2		1	1	1	0	0	0	0	0	0	1	0	0	0	0	0	0	0	0	1	2	0	0	0	0	0	0	0	0	0	0	0	0	0	0
20	75	74	0	2	9	1	0	4	1	2	4	3	2006	2	6	1	1	1	0	0	0	0	0	0	0	0	0	0	0	0	0	0	0	0	3	0	0	0	0	0	0	0	0	0	0	0	0	0	0
19	75	74	1	1	9	1	0	6	1	2	4	3	2006	2	6	1	1	1	0	0	0	0	0	0	0	0	0	0	0	0	0	0	0	0	3	0	0	0	0	0	0	1	0	0	0	0	0	0	0
21	75	77	1	1	9	1	0	17	1	2	4	3	2006	2	7	1	1	1	0	0	0	1	0	0	0	0	0	0	0	0	0	0	0	1	4	0	0	0	0	0	0	1	0	0	0	0	0	0	0
22	75	61	0	1	9	1	0	5	1	2	4	3	2006	6		1	1	1	0	0	0	0	0	0	1	0	0	0	0	0	0	0	0	1	3	0	0	0	0	0	0	1	0	0	0	0	0	0	0
19	75	77	0	1	9	1	0	7	1	2	4	3	2006	2	6	1	1	1	0	0	0	0	0	0	0	0	0	0	0	0	0	0	0	0	2	0	0	0	0	0	0	0	0	0	0	0	0	0	0
20	75	74	0	1	9	1	0	5	1	2	4	3	2006	6	2	1	1	1	0	0	0	1	0	0	0	0	0	0	0	0	0	0	0	1	2	0	0	0	0	0	0	0	0	0	0	0	0	0	0
23	75	75	1	1	9	1	0	6	1	2	4	3	2006	2	5	1	1	1	0	0	0	1	0	0	0	0	0	0	0	0	0	0	0	1	9	0	0	0	0	0	0	1	0	0	0	0	0	0	0
502	75	72	0	5	3	1	0	7	1	2	4	3	2006	2	6	1	1	1	0	0	0	0	0	0	0	0	0	0	0	0	0	0	0	0	3	0	0	0	0	0	0	0	1	0	0	0	0	0	0
265	75	63	1	2	1	1	0	10	1	3	2	2	2006	4		3	99	1	0	0	0	0	0	0	0	0	0	0	0	0	0	0	0	0	3	0	0	0	0	0	0	0	1	0	0	0	0	0	0
344	75	70	1	1	1	1	0	6	1	3	3	3	2006	2		1	1	1	0	0	0	0	0	0	0	0	0	0	0	0	0	0	0	0	3	0	0	0	0	0	0	1	0	0	0	0	0	0	0
150	75	68	1	1	1	1	0	5	1	3	2	2	2006	6		2	1	1	0	0	0	0	0	0	0	0	0	0	0	0	0	0	0	0	3	0	0	0	0	0	0	1	0	0	0	0	0	0	0
212	75	61	0	1	1	1	0	8	1	3	4	3	2006	6		1	1	1	0	0	0	0	1	0	0	0	0	0	0	0	0	0	0	1	2	0	0	0	0	0	0	0	0	0	0	0	0	0	0
47	75	74	1	5	9	1	0	6	1	3	4	3	2006	2	7	1	1	1	0	0	0	0	0	0	0	0	0	0	0	0	0	0	0	0	3	0	0	0	0	0	0	1	0	0	0	0	0	0	0
47	75	70	1	5	9	1	0	4	1	3	4	3	2006	2		1	1	1	0	0	0	0	0	0	0	0	0	0	0	0	0	0	0	0	3	0	0	0	0	0	0	1	0	0	0	0	0	0	0
50	75	61	1	5	9	1	0	6	1	3	4	3	2006	6		1	1	1	0	0	0	0	0	0	0	0	0	0	0	0	0	0	0	0	2	0	0	0	0	0	0	0	0	0	0	0	0	0	0
51	75	54	0	5	9	1	0	7	1	3	4	3	2006	6		1	1	1	0	0	0	1	0	0	0	0	0	0	0	0	0	0	0	1	2	0	0	0	0	0	0	0	0	0	0	0	0	0	0
44	75	72	1	5	9	1	0	7	1	3	4	3	2006	2	7	1	1	1	0	0	0	0	0	0	0	0	0	0	0	0	0	0	0	0	6	1	0	0	0	0	0	1	0	0	0	1	0	0	0
47	75	60	0	5	9	1	0	8	1	3	4	3	2006	2	7	1	1	1	0	0	0	0	0	0	0	0	0	0	0	0	0	0	0	0	3	0	0	0	0	0	0	1	0	0	0	0	0	0	0
49	75	57	1	5	9	1	0	13	1	3	4	3	2006	6		1	1	1	0	0	0	1	0	0	0	0	0	0	0	0	0	0	0	1	3	0	0	0	0	0	0	1	0	0	0	0	0	0	0
37	541	65	1	5	9	3	0	62	1	3	4	3	2006	6	2	1	1	1	0	0	0	0	0	0	0	0	0	0	0	0	0	0	0	0	4	1	0	0	0	0	0	1	0	0	0	0	0	0	0
37	75	66	0	5	9	1	0	5	1	3	4	3	2006	2	7	1	1	1	0	0	0	0	0	0	0	0	0	0	0	0	0	0	0	0	8	0	0	0	0	0	0	0	0	0	0	0	0	0	0
35	75	64	1	5	9	1	0	3	1	3	4	3	2006	6		1	1	1	0	0	0	0	0	0	0	0	0	0	0	0	0	0	0	0	2	0	0	0	0	0	0	0	0	0	0	0	0	0	0
44	75	75	1	5	9	1	0	6	1	3	4	3	2006	6		1	1	1	0	0	0	0	0	0	0	0	0	0	0	0	0	0	0	0	8	0	1	0	0	0	0	0	0	0	0	0	0	0	0
35	75	72	0	5	9	1	0	14	1	3	4	3	2006	6		1	1	1	0	0	0	0	0	0	0	0	0	0	0	0	0	0	0	0	4	0	0	0	0	0	0	1	1	0	0	0	0	0	0
37	75	70	0	5	9	1	0	5	1	3	4	3	2006	3		1	1	1	0	0	0	0	0	0	0	0	0	0	0	0	0	0	0	0	3	0	0	0	0	0	0	0	1	0	1	0	0	0	0
37	75	66	0	5	9	1	0	11	1	3	4	3	2006	2	7	1	1	1	0	0	0	0	0	0	0	0	0	0	0	0	0	0	0	0	3	0	0	0	0	0	0	1	0	0	0	0	0	0	0
111	75	68	1	1	1	1	0	10	1	3	5	3	2006	2		3	99	1	0	0	0	0	0	0	0	0	0	0	0	1	0	0	0	1	9	0	1	0	0	0	0	1	0	0	0	0	0	0	0
59	75	63	0	1	3	1	0	5	1	3	2	3	2006	7	8	1	1	1	0	0	0	0	0	0	0	0	0	0	0	0	0	0	0	0	3	0	1	0	0	0	0	0	1	0	1	0	0	0	0
48	75	70	0	1	1	1	0	4	1	3	2	3	2006	2	7	1	1	1	0	0	0	0	0	0	0	0	0	0	0	0	0	0	0	0	4	0	0	0	1	0	0	1	0	0	0	0	0	0	0
51	75	76	1	1	3	1	0	6	1	3	4	3	2006	2	7	1	1	1	0	0	0	0	0	0	0	0	0	0	0	0	0	0	0	0	9	0	0	0	0	0	0	1	0	0	0	0	0	0	0
50	75	82	0	1	3	3	0	16	1	3	4	3	2006	2	7	1	1	1	0	0	0	1	0	0	1	0	0	1	0	0	0	0	0	1	3	0	0	0	0	0	0	1	0	0	0	0	0	0	0
46	75	84	1	2	3	1	0	8	1	3	4	3	2006	5	8	1	1	1	0	0	0	0	0	0	0	0	0	0	0	0	0	0	0	0	4	1	0	0	0	0	0	0	0	1	0	0	0	0	0
49	75	47	0	1	1	1	0	3	1	3	4	3	2006	6	8	1	1	1	0	0	0	0	0	0	0	0	0	0	0	0	0	0	0	0	2	0	0	0	0	0	0	0	0	0	1	0	0	0	0
42	75	71	1	1	1	1	0	4	1	3	4	3	2006	2	7	1	1	1	0	0	0	1	0	0	0	0	0	0	0	0	0	0	0	1	4	0	0	0	0	0	0	1	0	0	0	0	0	0	0
53	75	71	1	1	1	1	0	5	1	3	2	3	2006	2	3	1	1	1	0	0	0	0	0	0	0	0	0	0	0	0	0	0	0	0	4	0	0	0	1	0	0	1	0	0	0	0	0	0	0
47	75	52	0	1	1	1	0	5	1	3	2	3	2006	5	8	1	1	1	0	0	0	0	0	0	0	0	0	0	0	0	0	0	0	0	8	0	0	0	0	0	0	0	0	0	0	0	0	0	0
38	75	68	1	1	4	1	0	1	1	3	2	3	2006	2	7	1	1	1	0	0	0	0	0	0	0	0	0	0	0	0	0	0	0	0	2	0	0	0	0	0	0	0	0	0	0	0	0	0	0
44	75	46	0	1	1	1	0	3	1	3	2	3	2006	6	8	1	1	1	0	0	0	0	0	0	0	0	0	0	0	0	0	0	0	0	3	0	0	0	0	1	0	0	0	0	0	0	0	0	0
42	75	48	0	1	4	1	0	4	1	3	4	3	2006	5	8	1	1	1	0	0	0	1	0	0	0	0	0	0	0	0	0	0	0	1	3	0	0	0	0	0	0	1	0	0	0	0	0	0	0
34	75	63	0	1	1	1	0	5	1	3	4	3	2006	5	8	2	6	1	0	0	0	0	0	0	0	0	0	0	0	1	0	0	0	1	4	0	0	0	0	0	0	1	0	0	0	0	1	0	0
44	75	48	0	1	1	1	0	4	1	3	4	3	2006	5	8	2	1	1	0	0	0	0	0	0	0	0	0	0	0	0	0	0	0	0	2	0	0	0	0	0	0	0	0	0	0	0	0	0	0
118	75	66	1	1	1	1	0	13	1	3	5	3	2006	6		1	1	1	0	0	0	0	0	0	0	0	0	0	0	0	0	0	0	0	3	0	0	0	0	0	0	1	0	0	0	0	0	0	0
108	75	78	0	2	3	1	0	7	1	3	5	3	2006	6		1	1	1	0	0	0	0	0	0	0	0	0	0	0	0	0	0	0	0	9	0	0	0	0	0	0	1	0	0	0	0	0	0	0
332	75	68	1	1	1	1	0	15	1	3	5	3	2006	2	7	3	1	1	0	0	0	0	0	0	0	0	0	0	0	0	0	0	0	0	2	0	0	0	0	0	0	0	0	0	0	0	0	0	0
44	75	59	1	1	2	1	0	8	1	3	4	3	2006	7		1	1	1	0	0	0	0	0	0	0	0	0	0	0	0	0	0	0	0	3	0	0	0	0	0	0	1	0	0	0	0	0	0	0
187	75	58	0	5	1	1	0	11	1	3	2	3	2006	6		1	1	1	0	0	0	0	0	0	0	0	0	0	0	0	0	0	0	0	3	1	0	0	0	0	0	0	0	0	0	0	0	0	0
193	75	66	1	5	2	1	0	6	1	3	2	3	2006	6	2	1	1	1	0	0	0	0	0	0	0	0	0	0	0	0	0	0	0	0	3	0	0	0	0	0	0	1	0	0	0	0	0	0	0
45	75	76	0	1	4	1	0	5	1	3	2	1	2006	2	7	1	1	1	0	0	0	0	0	0	0	0	0	0	0	0	0	0	0	0	2	0	0	0	0	0	0	0	0	0	1	0	0	0	0
50	75	54	0	5	9	1	0	5	1	4	3	3	2006	2		1	1	1	0	0	0	0	0	0	0	0	0	0	0	0	0	0	0	0	5	0	0	0	0	0	0	1	1	0	0	0	1	0	0
44	75	80	0	2	9	3	0	9	1	4	3	3	2006	2		1	1	1	0	0	0	0	0	0	0	0	0	0	0	0	0	0	0	0	3	1	0	0	0	0	0	0	0	0	0	0	0	0	0
76	75	75	1	5	9	1	0	10	1	4	4	3	2006	6		1	1	1	0	0	0	1	0	0	0	0	0	0	0	0	0	0	0	1	9	0	0	0	0	0	0	1	0	0	0	0	0	0	0
71	75	59	1	1	9	1	0	8	1	4	4	3	2006	6		1	1	1	0	0	0	0	0	0	0	0	0	0	0	0	0	0	0	0	2	0	0	0	0	0	0	0	0	0	0	0	0	0	0
46	75	69	0	5	9	5	0	7	1	4	4	3	2006	4		1	99	1	0	0	0	0	0	0	0	0	0	0	0	0	0	0	0	0	3	0	0	0	0	0	0	1	0	0	0	0	0	0	0
46	75	62	0	5	9	1	0	5	1	4	4	3	2006	4		1	99	1	0	0	0	0	0	0	0	0	0	0	0	0	0	0	0	0	2	0	0	0	0	0	0	0	0	0	0	0	0	0	0
45	75	77	1	5	9	1	0	7	1	4	4	3	2006	2		1	99	1	0	0	0	0	0	0	0	0	0	0	0	0	0	0	0	0	2	0	0	0	0	0	0	0	0	0	0	0	0	0	0
43	75	54	0	5	9	1	0	5	1	4	4	3	2006	5		1	99	1	0	0	0	0	0	0	0	0	0	0	0	0	0	0	0	0	4	0	0	0	1	0	0	1	0	0	0	0	0	0	0
43	75	64	1	5	9	5	0	7	1	4	4	3	2006	4		1	99	1	0	0	0	0	0	0	0	0	0	0	0	0	0	0	0	0	9	0	0	0	0	0	0	1	0	0	0	0	0	0	0
47	75	71	0	5	9	1	0	5	1	4	4	3	2006	5		1	99	1	0	0	0	1	0	0	0	0	0	0	0	0	0	0	0	1	3	0	0	0	0	0	0	0	1	0	0	0	0	0	0
1112	75	62	1	5	9	1	0	8	1	4	3	3	2006	6		1	2	1	0	0	0	1	0	0	0	0	0	0	0	0	0	0	0	1	3	0	0	0	0	0	0	1	0	0	0	0	0	0	0
15	75	68	0	1	1	1	0	18	1	2	2	2	2006	2		1	1	1	0	0	0	1	0	0	0	0	0	0	0	0	0	0	0	1	3	0	0	0	0	0	0	1	0	0	1	0	0	0	0
50	75	69	1	5	9	1	0	16	1	2	3	3	2006	2		1	1	1	0	0	0	0	0	0	0	0	0	1	0	0	0	0	0	1	3	0	0	0	0	0	0	1	0	0	0	0	0	0	0
46	75	80	0	5	9	1	0	7	1	2	3	3	2006	2		1	1	1	0	0	0	0	0	0	0	0	0	0	0	0	0	0	0	0	2	0	0	0	0	0	0	0	0	0	0	0	0	0	0
50	75	73	1	5	9	1	0	7	1	2	3	3	2006	2		1	1	1	0	0	0	0	0	0	0	0	0	0	0	0	0	0	0	0	10	0	0	0	0	0	0	1	0	0	0	0	0	0	0
51	75	77	1	5	9	1	0	4	1	2	3	3	2006	2		1	1	1	0	0	0	0	0	0	0	0	0	0	0	0	0	0	0	0	8	0	0	0	0	0	0	0	0	0	0	0	0	0	0
51	75	64	1	5	9	1	0	4	1	2	3	3	2006	5		1	1	1	0	0	0	1	0	0	0	0	0	0	0	0	0	0	0	1	3	0	0	0	0	0	0	1	0	0	0	0	0	0	0
49	75	74	1	5	9	1	0	4	1	2	3	3	2006	2		1	1	1	0	0	0	0	0	0	0	0	0	0	0	0	0	0	0	0	3	0	0	0	0	0	0	1	0	0	0	0	0	0	0
230	75	47	1	1	2	1	0	4	1	2	5	3	2006	3		1	1	1	0	0	0	0	0	0	0	0	0	0	0	0	0	0	0	0	2	0	0	0	0	0	0	0	0	0	0	0	0	0	0
234	75	82	0	1	3	1	0	28	1	2	5	3	2006	2	7	1	1	1	0	0	0	1	0	0	0	0	0	1	0	0	0	0	0	1	4	0	0	0	0	0	0	1	0	0	0	0	0	0	0
107	75	58	1	2	2	1	0	5	1	4	3	3	2006	6		3	99	1	0	0	0	0	0	0	0	0	0	0	0	0	0	0	0	0	3	0	0	0	0	0	0	1	0	0	0	0	0	0	0
126	75	74	0	1	1	1	0	5	1	4	3	3	2006	2		2	1	1	0	0	0	0	0	0	0	0	0	0	0	0	0	0	0	0	2	0	0	0	0	0	0	0	0	0	1	0	0	0	0
215	75	77	1	3	3	1	0	6	1	4	4	3	2006	2	5	1	1	1	0	0	0	0	0	0	0	0	0	0	0	0	0	0	0	0	3	0	0	0	0	0	0	1	0	0	0	0	0	0	0
319	75	69	0	5	9	1	0	12	1	4	2	3	2006	6		1	1	1	0	0	0	1	0	0	0	0	0	0	0	0	0	0	0	1	3	0	0	0	1	0	0	0	0	0	0	0	0	0	0
264	75	63	1	5	9	1	0	5	1	4	2	3	2006	6		3	1	1	0	0	0	1	0	0	0	0	0	0	0	0	0	0	0	1	11	1	0	0	1	0	0	1	0	0	0	0	0	0	0
52	75	77	1	5	9	1	0	5	1	4	4	3	2006	2		1	1	1	0	0	0	0	0	0	0	0	0	1	0	0	0	0	0	1	3	0	0	0	0	0	0	1	0	0	0	0	0	0	0
57	75	73	1	1	9	1	0	7	1	4	4	3	2006	2		1	1	1	0	0	0	0	0	0	0	0	0	0	0	0	0	0	0	0	3	0	0	0	0	0	0	1	0	0	0	0	0	0	0
70	75	80	1	5	9	1	0	6	1	2	5	3	2006	2	5	1	1	1	0	0	0	0	0	0	0	0	0	0	0	0	0	0	0	0	2	0	0	0	0	0	0	0	0	0	0	0	0	0	0
74	75	55	0	5	9	1	0	5	1	2	5	3	2006	7		1	1	1	0	0	0	0	0	0	0	0	0	0	0	0	0	0	0	0	2	0	1	0	0	0	0	0	0	0	0	0	0	0	0
64	75	71	1	1	9	1	0	17	1	2	4	3	2006	2	7	3	99	1	0	0	0	0	0	0	0	0	0	1	0	0	0	0	0	1	2	0	0	0	0	0	0	0	0	0	0	0	0	0	0
68	75	54	1	1	9	1	0	7	1	2	4	3	2006	6		3	99	1	0	0	0	0	0	0	0	0	0	0	0	0	0	0	0	0	2	0	0	0	0	0	0	0	0	0	0	0	0	0	0
146	75	58	0	1	9	1	0	14	1	2	4	2	2006	3	8	1	2	1	0	0	0	0	0	0	0	0	0	0	0	0	0	0	0	0	2	0	0	0	0	0	0	0	0	0	0	0	0	0	0
157	75	69	0	1	9	1	0	15	1	2	4	2	2006	2	7	1	2	1	0	0	0	0	0	0	0	0	0	0	0	0	0	0	0	0	2	0	0	0	0	0	0	0	0	0	0	0	0	0	0
150	75	55	0	1	9	1	0	10	1	2	4	2	2006	6	8	1	1	1	0	0	0	1	0	0	1	0	0	0	0	0	0	0	0	1	4	0	0	0	0	0	0	1	1	0	0	0	0	0	0
1681	541	67	1	1	1	3	0	13	1	3	2	1	2006	7		1	1	1	0	0	0	0	0	0	0	0	0	0	0	0	0	0	0	0	9	0	0	0	0	0	0	1	0	0	0	0	0	0	0
944	75	75	0	1	9	1	0	4	1	2	3	3	2006	2	7	1	1	1	0	0	0	0	0	0	0	0	0	0	0	0	0	0	0	0	2	0	0	0	0	0	0	0	0	0	0	0	0	0	0
46	75	74	1	5	9	5	0	4	1	4	1	1	2006	3		1	99	1	0	0	0	0	0	0	0	0	0	0	0	0	0	0	0	0	11	0	0	0	0	0	0	1	1	0	0	0	0	0	0
42	75	75	0	5	9	5	0	6	1	4	1	1	2006	2		1	99	1	0	0	0	0	0	0	0	0	0	0	0	0	0	0	0	0	3	0	0	0	0	0	0	1	0	0	0	0	0	0	0
47	75	67	1	5	9	5	0	7	1	4	1	1	2006	2		1	99	1	0	0	0	0	0	0	0	0	0	0	0	0	0	0	0	0	3	0	0	0	0	0	0	1	0	0	0	0	0	0	0
50	75	65	0	5	9	5	0	6	1	4	1	1	2006	2		1	99	1	0	0	0	0	0	0	0	0	0	0	0	0	0	0	0	0	3	0	1	0	0	0	0	1	0	0	0	0	0	0	0
52	75	68	0	5	9	3	0	9	1	4	1	1	2006	2		1	99	1	0	0	0	0	0	0	0	0	0	0	0	0	0	0	0	0	3	0	0	0	0	0	0	1	0	0	0	0	0	0	0
570	75	84	0	1	3	1	0	5	1	3	4	2	2006	2		2	1	1	0	0	0	0	0	0	0	0	0	0	0	0	0	0	0	0	2	0	0	0	0	0	0	0	0	0	0	0	0	0	0
264	75	62	0	1	3	1	0	20	1	3	5	3	2006	2		2	1	1	0	0	0	0	0	0	0	0	0	0	0	0	0	0	0	0	8	0	0	0	0	0	0	0	0	0	0	0	0	0	0
375	75	83	0	1	3	3	0	7	1	3	5	3	2006	2		2	1	1	0	0	0	0	0	0	0	0	0	0	0	0	0	0	0	0	3	0	0	0	0	0	0	1	0	0	0	0	0	0	0
45	75	69	1	2	9	1	0	4	1	4	4	2	2006	2		1	1	1	0	0	0	0	0	0	0	0	0	0	0	0	0	0	0	0	3	0	0	0	0	0	0	1	0	0	0	0	0	0	0
41	75	74	0	1	9	5	0	7	1	4	4	2	2006	2		1	1	1	0	0	0	0	0	0	0	0	0	0	0	0	0	0	0	0	4	0	0	0	0	0	0	1	1	0	0	0	0	0	0
45	75	76	0	1	9	5	0	8	1	4	4	2	2006	2		1	1	1	0	0	0	0	0	0	0	0	0	0	0	0	0	0	0	0	10	0	0	0	0	0	0	1	0	0	0	0	0	0	0
45	75	75	1	1	9	1	0	4	1	4	4	2	2006	2		1	1	1	0	0	0	0	0	0	0	0	0	0	0	0	0	0	0	0	3	0	0	0	0	0	0	1	0	0	0	0	0	0	0
44	75	67	0	1	9	1	0	7	1	4	4	2	2006	2		1	1	1	0	0	1	1	0	0	0	0	0	0	0	0	0	0	0	1	9	0	1	0	0	0	0	1	0	0	0	0	0	0	0
44	75	78	0	1	9	1	0	4	1	4	4	2	2006	2		1	1	1	0	0	0	0	0	0	0	0	0	0	0	0	0	0	0	0	2	0	0	0	0	0	0	0	0	0	1	0	0	0	0
331	75	72	0	1	1	1	0	10	1	3	2	3	2006	2		1	1	1	0	0	0	0	0	0	0	0	0	0	0	0	0	0	0	0	3	0	0	0	0	0	0	1	0	0	0	0	0	0	0
55	75	46	1	1	9	1	0	5	1	3	2	3	2006	10		1	99	1	0	0	0	0	0	0	0	0	0	0	0	0	0	0	0	0	3	0	0	0	0	0	0	1	0	0	0	0	0	0	0
46	75	67	0	5	9	1	0	8	1	2	2	3	2006	5	2	1	1	1	0	0	0	0	0	0	0	0	0	0	0	0	0	0	0	0	3	0	0	0	0	0	0	1	0	0	0	0	0	0	0
43	75	75	1	5	9	1	0	4	1	2	2	3	2006	2	7	1	99	1	0	0	0	0	0	0	0	0	0	0	0	0	0	0	0	0	3	0	1	0	0	0	0	0	1	0	0	0	0	0	0
54	75	64	0	5	9	1	0	12	1	2	2	3	2006	3		1	1	1	0	0	0	0	0	0	0	0	0	0	0	0	0	0	0	0	3	0	0	0	1	0	0	0	0	0	0	0	0	0	0
46	75	83	1	5	9	3	0	38	1	2	2	3	2006	2	7	1	1	1	0	0	0	0	0	0	0	0	0	1	0	0	0	0	0	1	3	1	1	0	0	0	0	0	0	0	0	0	0	0	0
43	75	74	1	5	9	1	0	9	1	2	2	3	2006	2		1	1	1	0	0	0	0	0	0	0	0	0	0	0	0	0	0	0	0	4	0	0	0	0	0	0	0	0	0	0	1	0	0	0
297	75	80	1	1	3	3	0	15	1	2	3	3	2006	2		3	99	1	0	0	0	0	0	0	0	1	0	0	0	0	0	0	0	1	4	0	0	0	0	0	0	0	0	0	0	1	0	0	0
409	75	57	0	5	9	1	0	6	1	1	1	2	2006	7		1	1	1	0	0	0	0	0	0	0	0	0	0	0	0	0	0	0	0	9	0	0	0	0	0	0	1	0	0	0	0	0	0	0
507	75	72	1	5	9	3	0	22	1	1	1	2	2006	7		1	1	1	0	0	0	1	0	0	0	0	0	0	0	0	0	0	0	1	3	0	0	0	0	0	0	1	0	0	0	0	0	0	0
51	75	68	0	1	9	5	0	10	1	2	4	3	2006	2		1	1	1	0	0	0	0	0	0	0	0	0	0	0	0	0	0	0	0	3	0	0	0	0	0	0	1	0	0	0	0	0	0	0
54	75	71	1	1	9	1	0	6	1	2	4	3	2006	2		1	1	1	0	0	0	0	0	0	0	0	0	0	0	0	0	0	0	0	3	0	0	0	1	0	0	0	0	0	0	0	0	0	0
46	75	69	0	1	9	1	0	8	1	2	4	3	2006	2	8	1	1	1	0	0	0	0	0	0	0	0	0	0	0	0	0	0	0	0	2	0	0	0	0	0	0	0	0	0	0	0	0	0	0
47	75	62	1	2	9	1	0	24	1	2	4	3	2006	5		1	1	1	0	0	0	0	0	0	0	0	0	0	0	0	0	0	0	0	2	0	0	0	0	0	0	0	0	0	0	0	0	0	0
47	75	57	1	1	9	1	0	4	1	2	4	3	2006	5	8	1	1	1	0	0	0	0	0	0	0	0	0	0	0	0	0	0	0	0	8	0	0	0	0	0	0	0	0	0	0	0	0	0	0
54	75	67	1	1	9	5	0	6	1	2	2	3	2006	2	5	1	1	1	0	0	0	0	0	0	0	0	0	0	0	0	0	0	0	0	4	1	0	0	0	0	0	1	0	0	0	0	0	0	0
47	75	65	1	1	9	5	0	11	1	2	2	3	2006	2	5	1	1	1	0	1	0	0	0	0	0	0	0	0	0	0	0	0	0	1	10	1	0	0	0	0	0	1	0	0	0	0	0	0	0
47	75	55	0	1	9	5	0	11	1	2	2	3	2006	5		1	1	1	0	0	0	0	0	0	0	0	0	1	0	0	0	0	0	1	2	0	0	0	0	0	0	0	0	0	0	0	0	0	0
33	75	85	1	1	9	1	0	6	1	1	3	3	2006	2	5	1	1	1	0	0	0	0	0	0	0	0	0	0	0	0	0	0	0	0	8	0	0	0	0	0	0	0	0	0	0	0	0	0	0
24	75	60	1	1	9	1	0	5	1	1	4	3	2006	5	8	1	1	1	0	0	0	0	0	0	0	0	0	0	0	0	0	0	0	0	9	0	0	0	0	0	0	1	0	0	0	0	0	0	0
25	75	61	1	1	9	1	0	9	1	1	4	3	2006	3	8	1	1	1	0	0	0	0	0	0	0	0	0	0	0	0	0	0	0	0	2	0	1	0	0	0	0	0	0	0	0	0	0	0	0
28	75	77	1	1	9	1	0	6	1	1	4	3	2006	2	7	1	1	1	0	0	0	0	0	0	0	0	0	0	0	0	0	0	0	0	2	0	0	0	0	0	0	0	0	0	1	0	0	0	0
28	75	72	1	1	9	1	0	7	1	1	4	3	2006	2	7	1	1	1	0	0	0	0	0	0	0	0	0	0	0	0	0	0	0	0	2	0	0	0	0	0	0	0	0	0	0	0	0	0	0
24	75	57	0	1	9	3	0	26	1	1	4	3	2006	5	8	1	1	1	0	0	0	1	0	0	0	0	0	1	0	0	0	0	0	1	3	0	0	0	0	0	0	0	0	0	0	0	0	0	0
25	75	70	1	1	9	1	0	6	1	1	4	3	2006	2	7	1	1	1	0	0	0	0	0	0	0	0	0	0	0	0	0	0	0	0	3	0	0	0	0	0	0	1	0	0	0	0	0	0	0
24	75	67	1	1	9	1	0	7	1	1	4	3	2006	5	2	1	1	1	0	0	0	1	0	0	0	0	0	0	0	0	0	0	0	1	2	0	0	0	0	0	0	0	0	0	0	0	0	0	0
39	75	79	1	1	9	1	0	7	1	1	4	2	2006	2	5	1	1	1	0	0	0	1	0	0	0	0	0	0	0	0	0	0	0	1	2	0	0	0	0	0	0	0	0	0	1	0	0	0	0
38	75	46	1	1	9	1	0	4	1	1	4	2	2006	6		1	2	1	0	0	0	0	0	0	0	0	0	0	0	0	0	0	0	0	8	0	0	0	0	0	0	0	0	0	0	0	0	0	0
39	75	79	1	1	9	1	0	6	1	1	4	2	2006	2	7	1	1	1	0	0	0	1	0	0	0	0	0	0	0	0	0	0	0	1	3	0	0	0	0	0	0	1	0	0	0	0	0	0	0
41	75	57	1	1	9	1	0	4	1	1	4	2	2006	5		1	1	1	0	0	0	0	0	0	0	1	0	0	0	0	0	0	0	1	2	0	0	0	0	0	0	0	0	0	0	0	0	0	0
75	75	82	0	1	9	5	0	8	1	1	2	3	2006	2		1	99	1	0	0	0	0	0	0	0	0	0	0	0	0	0	0	0	0	4	0	0	0	0	1	0	0	0	0	0	0	0	0	0
287	75	76	0	1	1	5	0	11	1	3	4	2	2006	2	7	1	1	1	0	0	0	1	0	0	0	0	0	0	0	0	0	0	0	1	3	0	0	0	0	0	0	1	0	0	1	0	0	0	0
153	75	86	0	5	1	1	0	16	1	3	4	3	2006	2		3	2	1	0	0	0	1	0	0	0	0	0	0	0	0	0	0	0	1	3	0	0	0	0	0	0	1	0	0	0	0	0	0	0
48	75	70	1	1	1	1	0	5	1	3	4	1	2006	2	5	1	1	1	0	0	0	0	0	0	0	0	0	0	0	0	0	0	0	0	4	0	0	0	0	0	0	0	0	0	0	1	0	0	0
52	75	75	0	1	4	1	0	11	1	3	4	1	2006	2	5	1	1	1	0	0	0	1	0	0	0	0	0	1	0	0	0	0	0	1	2	0	0	0	0	0	0	0	0	0	0	0	0	0	0
54	75	69	1	1	1	1	0	5	1	3	4	1	2006	5	2	1	1	1	0	0	0	0	0	0	0	0	0	1	0	0	0	0	0	1	2	0	0	0	0	0	0	0	0	0	0	0	0	0	0
292	75	76	0	1	3	1	0	10	1	3	4	3	2006	2	3	1	2	1	0	0	0	0	0	0	0	0	0	0	0	0	0	0	0	0	5	1	0	0	1	0	0	1	0	0	0	0	0	0	0
253	75	69	0	1	3	3	0	20	1	3	4	3	2006	2	7	1	2	1	0	0	0	1	0	0	0	0	0	1	0	0	0	0	0	1	3	0	0	0	0	0	0	1	0	0	0	0	0	0	0
331	75	64	0	1	1	1	0	8	1	3	4	3	2006	7		1	2	1	0	0	0	1	0	0	0	0	0	0	0	0	0	0	0	1	5	0	0	0	0	0	0	1	0	0	0	1	0	0	0
21	75	65	1	1	9	1	0	6	1	2	4	3	2006	2	5	1	1	1	0	0	0	0	0	0	0	0	0	1	0	0	0	0	0	1	4	1	0	0	0	0	0	1	0	0	0	0	0	0	0
23	75	74	0	1	9	1	0	5	1	2	4	3	2006	2	7	1	1	1	0	0	0	0	0	0	0	0	0	0	0	0	0	0	0	0	3	0	0	0	0	0	0	1	0	0	0	0	0	0	0
23	75	45	0	1	9	1	0	4	1	2	4	3	2006	7		1	1	1	0	0	0	0	0	0	0	0	0	0	0	0	0	0	0	0	2	0	0	0	0	0	0	0	0	0	0	0	0	0	0
24	75	68	1	1	9	1	0	5	1	2	4	3	2006	2	5	1	1	1	0	0	0	0	0	0	0	0	0	0	0	0	0	0	0	0	2	0	0	0	0	0	0	0	0	0	0	0	0	0	0
22	75	74	1	1	9	1	0	3	1	2	4	3	2006	2	5	1	1	1	0	0	0	0	0	0	0	0	0	0	0	0	0	0	0	0	3	0	0	0	0	0	0	1	0	0	0	0	0	0	0
22	75	50	1	1	9	1	0	6	1	2	4	3	2006	2		1	1	1	0	0	0	0	0	0	0	0	0	0	0	0	0	0	0	0	3	0	0	0	0	0	0	1	0	0	0	0	0	0	0
676	75	68	1	2	1	1	0	27	1	1	5	3	2007	2		2	4	1	0	0	0	0	0	0	0	0	0	0	0	0	0	0	0	0	3	0	0	0	1	0	0	0	0	0	0	0	0	0	0
62	75	82	1	1	9	1	0	6	1	1	5	3	2007	2	7	1	1	1	0	0	0	0	0	0	0	0	0	0	0	0	0	0	0	0	4	1	0	0	0	0	0	1	0	0	0	0	0	0	0
64	75	67	1	1	9	5	0	12	1	1	5	3	2007	2	6	1	1	1	0	0	0	0	0	0	0	0	0	0	0	0	0	0	0	0	5	0	0	0	0	1	0	1	0	0	0	0	0	0	0
72	75	54	1	1	9	1	0	3	1	1	5	3	2007	3	6	1	7	1	0	0	0	0	0	0	1	0	0	0	0	0	0	0	0	1	2	0	0	0	0	0	0	0	0	0	0	0	0	0	0
72	75	59	1	4	9	1	0	8	1	1	5	3	2007	6	8	1	1	1	0	0	0	1	0	0	0	0	0	1	0	0	0	0	0	1	3	0	0	0	0	0	0	1	0	0	0	0	0	0	0
67	75	65	0	1	9	1	0	5	1	1	5	3	2007	2	5	1	1	1	0	0	0	0	0	0	0	0	0	0	0	0	0	0	0	0	5	0	0	0	0	0	0	1	1	0	0	0	0	0	0
60	75	74	0	2	9	1	0	9	1	1	5	3	2007	2	3	1	1	1	0	0	0	0	0	0	0	0	0	0	0	0	0	0	0	0	4	1	0	0	0	1	0	0	0	0	0	0	0	0	0
66	75	49	0	1	9	1	0	4	1	1	5	3	2007	5	8	1	1	1	0	0	0	0	0	0	0	0	0	0	0	0	0	0	0	0	8	0	0	0	0	0	0	0	0	0	0	0	0	0	0
64	75	59	0	1	9	1	0	3	1	1	5	3	2007	6	8	1	1	1	0	0	0	0	0	0	0	0	0	0	0	0	0	0	0	0	2	0	0	0	0	0	0	0	0	0	0	0	0	0	0
66	75	60	0	1	9	1	0	3	1	1	5	3	2007	6	8	1	1	1	0	0	0	0	0	0	0	0	0	0	0	0	0	0	0	0	2	0	0	0	0	0	0	0	0	0	0	0	0	0	0
310	75	62	1	1	1	1	0	4	1	1	5	3	2007	7		1	1	1	0	0	0	0	0	0	0	0	0	0	0	0	0	0	0	0	2	0	0	0	0	0	0	0	0	0	0	0	0	0	0
304	75	30	0	1	1	1	0	4	1	1	5	3	2007	5		1	1	1	0	0	0	0	0	0	0	0	0	0	0	0	0	0	0	0	3	0	0	0	0	0	0	1	0	0	0	0	0	0	0
540	75	70	1	1	1	1	0	6	1	2	5	3	2007	2		3	99	1	0	0	0	0	0	0	0	0	0	0	0	0	0	0	0	0	2	0	0	0	0	0	0	0	0	0	0	0	0	0	0
553	75	82	0	1	3	1	0	3	1	3	5	3	2007	2	7	1	1	1	0	0	0	0	0	0	0	0	0	0	0	0	0	0	0	0	3	0	0	0	0	0	0	1	0	0	0	0	0	0	0
102	75	72	1	1	9	1	0	8	1	3	5	3	2007	2		1	1	1	0	0	0	0	0	0	0	0	0	0	0	0	0	0	0	0	3	0	0	0	0	0	0	1	0	0	0	0	0	0	0
99	75	72	1	5	9	1	0	7	1	3	5	3	2007	2		1	1	1	0	0	0	0	0	0	0	0	0	0	0	0	0	0	0	0	3	0	1	0	0	0	0	1	0	0	0	0	0	0	0
106	75	55	0	5	9	1	0	9	1	3	5	3	2007	7		1	99	1	0	0	0	1	0	0	0	0	0	0	0	0	0	0	0	1	8	0	0	0	0	0	0	0	0	0	0	0	0	0	0
104	75	53	0	5	9	5	0	16	1	3	5	3	2007	8		2	1	1	0	0	0	0	0	0	0	0	0	0	0	0	0	0	0	0	9	0	0	0	0	0	0	1	0	0	0	0	0	0	0
94	75	69	0	5	9	1	0	3	1	3	5	3	2007	2		1	1	1	0	0	0	0	0	0	0	0	0	0	0	0	0	0	0	0	8	0	0	0	0	0	0	0	0	0	0	0	0	0	0
107	75	63	0	5	9	1	0	5	1	3	5	3	2007	2		1	1	1	0	0	0	1	0	0	0	0	0	1	0	0	0	0	0	1	5	1	0	0	0	0	0	0	0	0	0	1	0	0	0
94	75	63	0	5	9	6	1	5	1	3	5	3	2007	7		1	1	1	0	0	0	0	0	0	0	0	0	0	1	0	0	0	0	1	9	1	0	1	0	0	0	0	0	0	0	0	0	0	0
143	75	66	1	5	9	1	0	6	1	1	3	3	2007	2	3	1	1	1	0	0	0	1	0	0	0	0	0	0	0	0	0	0	0	1	10	1	0	0	0	0	0	0	0	0	0	0	0	0	0
143	75	64	1	5	9	1	0	4	1	1	3	3	2007	5	2	1	1	1	0	0	0	0	0	0	0	0	0	0	0	0	0	0	0	0	3	0	0	0	0	0	0	1	0	0	0	0	0	0	0
143	75	78	0	5	9	1	0	3	1	1	3	3	2007	2	5	1	1	1	0	0	0	0	0	0	0	0	0	0	0	0	0	0	0	0	3	0	0	0	0	0	0	0	1	0	1	0	0	0	0
134	541	82	0	5	9	6	1	18	1	1	3	3	2007	2	5	1	1	1	0	0	0	0	0	0	0	0	0	1	0	0	0	0	0	1	2	0	0	0	0	0	0	0	0	0	0	0	0	0	0
119	75	58	0	5	9	3	0	5	1	1	3	3	2007	3		1	1	1	0	0	0	0	0	0	0	0	0	0	0	0	0	0	0	0	3	0	0	0	0	0	0	0	0	0	0	0	0	0	0
127		43	0	5	9	1	0	13	1	1	3	3	2007	3		1	1	1	0	0	0	0	0	0	0	0	0	1	0	0	0	0	0	1	2	0	0	0	0	0	0	0	0	0	0	0	0	0	0
119	75	53	0	5	9	1	0	8	1	1	3	3	2007	7		1	1	1	0	0	0	0	0	0	0	0	0	0	0	0	0	0	0	0	3	0	0	0	0	0	0	0	0	0	0	0	0	0	0
676	75	56	0	1	1	1	0	5	1	4	2	3	2007	6		1	1	1	0	0	0	1	0	0	0	0	0	0	0	0	0	0	0	1	2	0	0	0	0	0	0	0	0	0	0	0	0	0	0
54		74	1	1	9	3	0	8	1	3	1	3	2007	2		2	1	1	0	0	0	0	0	0	0	0	0	1	0	0	0	0	0	1	10	0	0	0	0	0	0	1	0	0	0	0	0	0	0
47	541	73	1	5	9	3	0	16	1	3	1	3	2007	2		2	1	1	0	0	0	0	0	0	0	0	0	1	0	0	0	0	0	1	4	0	0	0	0	0	0	1	1	0	0	0	0	0	0
881	75	59	1	1	2	1	0	5	1	1	3	3	2007	99		1	99	1	0	0	0	0	0	0	0	0	0	0	0	0	0	0	0	0	3	0	0	0	0	0	0	0	1	0	0	0	0	0	0
54	75	76	0	1	1	1	0	7	1	3	1	1	2007	2	5	2	1	1	0	0	0	0	0	0	0	0	0	0	0	0	0	0	0	0	3	0	0	0	0	0	0	1	0	0	0	0	0	0	0
579	541	65	0	5	1	9	0	51	1	4	2	2	2007	2	5	2	7	1	0	0	0	0	0	0	0	0	0	0	0	0	0	0	0	0	10	0	0	0	0	0	0	1	0	0	0	0	0	0	0
26	75	76	1	5	9	1	0	12	1	1	4	3	2007	2	3	1	1	1	0	0	0	0	0	0	0	0	0	0	0	0	0	0	0	0	3	0	0	0	0	0	0	1	0	0	0	0	0	0	0
53	75	71	1	1	3	1	0	3	1	1	3	3	2007	2	7	1	1	1	0	0	0	0	0	0	0	0	0	0	0	0	0	0	0	0	3	0	0	0	0	0	0	0	1	0	0	0	0	0	0
66	75	56	0	1	1	1	0	2	1	1	3	3	2007	6		1	1	1	0	0	0	0	0	0	0	0	0	0	0	0	0	0	0	0	3	0	0	0	0	0	0	1	0	0	0	0	0	0	0
57	75	70	1	1	9	1	0	7	1	1	4	3	2007	2	5	1	1	1	0	0	0	0	0	0	0	0	0	0	0	0	0	0	0	0	5	0	0	0	0	0	0	1	0	0	0	1	0	0	0
122	75	73	0	1	9	1	0	16	1	1	3	3	2007	2		1	1	1	0	0	0	1	0	0	0	0	0	1	0	0	0	0	0	1	4	0	0	0	1	0	0	1	0	0	0	0	0	0	0
25	75	79	0	1	1	3	0	6	1	1	3	3	2007	2	5	1	1	1	0	0	0	0	0	0	0	0	0	0	0	0	0	0	0	0	4	0	0	0	1	0	0	1	0	0	0	0	0	0	0
24	75	62	1	1	1	1	0	7	1	1	4	3	2007	2		1	1	1	0	0	0	0	0	0	0	0	0	0	0	0	0	0	0	0	3	0	0	0	0	0	0	1	0	0	0	0	0	0	0
21	75	84	1	5	9	5	0	8	1	1	5	3	2007	2	5	1	1	1	0	0	0	1	0	0	0	0	0	0	0	0	0	0	0	1	3	0	0	0	0	0	0	1	0	0	0	0	0	0	0
21	75	72	0	5	9	1	0	3	1	1	5	3	2007	2	7	1	1	1	0	0	0	0	0	0	0	0	0	0	0	0	0	0	0	0	3	0	0	0	0	0	0	0	1	0	0	0	0	0	0
23	75	57	0	5	9	1	0	8	1	1	5	3	2007	7	8	2	7	1	0	0	0	0	0	0	0	0	0	0	0	0	0	0	0	0	8	0	0	0	0	0	0	0	0	0	0	0	0	0	0
21	75	64	0	5	9	1	0	3	1	1	5	3	2007	7	8	1	1	1	0	0	0	0	0	0	0	0	0	0	0	0	0	0	0	0	8	0	0	0	0	0	0	0	0	0	0	0	0	0	0
94	75	57	1	1	4	1	0	6	1	1	4	3	2007	5		1	1	1	0	0	0	1	0	0	0	0	0	0	0	0	0	0	0	1	2	0	0	0	0	0	0	0	0	0	0	0	0	0	0
111	75	58	0	1	3	1	0	4	1	1	5	3	2007	5		1	1	1	0	0	0	0	0	0	0	0	0	0	0	0	0	0	0	0	3	0	0	0	0	0	0	0	1	0	0	0	0	0	0
26	75	48	0	2	9	1	0	6	1	1	4	3	2007	3	6	1	1	1	0	0	0	0	0	0	0	0	0	0	0	0	0	0	0	0	9	0	0	0	0	0	0	1	0	0	0	0	0	0	0
160	75	48	0	4	9	1	0	9	1	1	4	2	2007	3		1	9	1	0	0	0	1	0	0	0	0	0	0	0	0	0	0	0	1	8	0	0	0	0	0	0	0	0	0	0	0	0	0	0
39	75	72	1	5	9	3	0	10	1	1	2	3	2007	2	3	1	1	1	0	0	0	1	0	0	0	0	0	0	0	0	0	0	0	1	4	0	0	0	0	0	0	1	1	0	0	0	0	0	0
115	75	55	0	1	1	1	0	2	1	1	2	3	2007	5		1	1	1	0	0	0	0	0	0	0	0	0	0	0	0	0	0	0	0	2	0	0	0	0	0	0	0	0	0	0	0	0	0	0
24	75	61	0	1	1	1	0	3	1	1	4	3	2007	5		1	1	1	0	0	0	0	0	0	0	0	0	0	0	0	0	0	0	0	2	0	0	0	0	0	0	0	0	0	0	0	0	0	0
201	75	83	0	1	3	1	0	2	1	1	5	3	2007	2		1	1	1	0	0	0	0	0	0	0	0	0	0	0	0	0	0	0	0	8	0	0	0	0	0	0	0	0	0	0	0	0	0	0
32	75	51	0	1	1	1	0	15	1	1	3	3	2007	6		2	1	1	0	0	0	0	0	0	1	0	0	0	0	0	0	0	0	1	2	0	0	0	0	0	0	0	0	0	0	0	0	0	0
147	75	65	0	1	1	1	0	1	1	1	4	3	2007	2	7	1	1	1	0	0	0	0	0	0	0	0	0	0	0	0	0	0	0	0	2	0	0	0	0	0	0	0	0	0	0	0	0	0	0
39	75	61	1	1	1	1	0	2	1	1	2	3	2007	6		1	1	1	0	0	0	0	0	0	0	0	0	0	0	0	0	0	0	0	3	0	0	0	0	0	0	1	0	0	0	0	0	0	0
40	75	78	0	1	3	3	0	14	1	1	2	3	2007	2	6	1	1	1	0	0	0	0	0	0	0	0	0	0	0	0	0	0	0	0	3	0	0	0	0	0	0	0	1	0	0	0	0	0	0
39	75	66	0	1	1	1	0	5	1	1	2	3	2007	99		1	1	1	0	0	0	0	0	0	0	0	0	0	0	0	0	0	0	0	3	0	0	0	0	0	0	1	0	0	0	0	0	0	0
38	468	73	0	1	1	3	0	16	1	1	2	3	2007	2		2	7	1	0	0	0	0	0	0	0	0	0	0	0	0	0	0	0	0	3	0	0	0	0	0	0	1	0	0	0	0	0	0	0
518	75	78	0	1	3	1	0	8	1	2	3	3	2007	2	7	1	1	1	0	0	0	0	0	0	0	0	0	0	0	0	0	0	0	0	2	0	0	0	0	0	0	0	0	0	0	0	0	0	0
60	75	72	0	5	9	1	0	10	1	2	4	3	2007	2		1	1	1	0	0	0	0	0	0	0	0	0	0	0	0	0	0	0	0	2	0	0	0	0	0	0	0	0	0	0	0	0	0	0
21	75	72	1	5	9	1	0	9	1	2	4	3	2007	2	7	1	1	1	0	0	0	0	0	0	0	0	0	0	0	0	0	0	0	0	4	1	0	0	0	0	0	1	0	0	0	0	0	0	0
19	75	67	0	5	9	3	0	9	1	2	4	3	2007	2	7	1	1	1	0	0	0	0	0	0	0	0	0	0	0	0	0	0	0	0	4	0	0	0	0	0	0	0	0	0	0	1	0	0	0
24		69	0	5	9	1	0	12	1	2	4	3	2007	2	7	1	1	1	0	0	0	0	0	0	0	0	0	1	0	0	0	0	0	1	2	0	0	0	0	0	0	0	0	0	0	0	0	0	0
19	75	54	1	5	9	1	0	22	1	2	4	3	2007	3		2	4	1	0	0	0	1	0	0	0	0	0	0	0	0	0	0	0	1	3	0	0	0	0	0	0	1	0	0	0	0	0	0	0
57	75	74	0	5	9	1	0	4	1	2	3	3	2007	2		1	1	1	0	0	0	0	0	0	0	0	0	0	0	0	0	0	0	0	9	0	0	0	0	0	0	1	0	0	0	0	0	0	0
91	75	61	0	1	2	1	0	3	1	2	5	3	2007	5		1	1	1	0	0	0	0	0	0	0	0	0	0	0	0	0	0	0	0	2	0	0	0	0	0	0	0	0	0	0	0	0	0	0
153	75	75	0	5	9	1	0	7	1	2	2	3	2007	2		1	1	1	0	0	0	0	0	0	0	0	0	0	0	0	0	0	0	0	3	0	0	0	0	0	0	1	0	0	1	0	0	0	0
236	75	74	1	2	1	5	0	9	1	2	2	3	2007	3	6	1	1	1	0	0	0	0	0	0	0	0	0	0	0	0	0	0	0	0	3	0	0	0	0	0	0	1	0	0	0	0	0	0	0
178	75	73	0	1	1	1	0	7	1	2	3	3	2007	2	5	2	7	1	0	0	0	0	0	0	0	0	0	0	0	0	0	0	0	0	10	0	0	0	0	1	0	1	0	0	0	0	0	0	0
24	75	76	1	5	9	3	0	4	1	2	4	3	2007	2		1	1	1	0	0	0	0	0	0	0	0	0	0	0	0	0	0	0	0	10	0	0	0	0	0	0	0	0	0	0	1	0	0	0
25	75	60	1	5	9	1	0	12	1	2	4	3	2007	7	8	1	1	1	0	0	0	1	0	0	0	0	0	0	0	0	0	0	0	1	2	0	0	0	0	0	0	0	0	0	0	0	0	0	0
53	75	71	0	5	9	5	0	7	1	2	3	3	2007	2		3	9	1	0	0	0	0	0	0	0	0	0	0	0	0	0	0	0	0	3	0	0	0	0	0	0	1	0	0	0	0	0	0	0
26	75	50	0	2	9	1	0	4	1	2	4	3	2007	6		1	9	1	0	0	0	0	0	0	0	0	0	0	0	0	0	0	0	0	3	0	0	0	0	0	0	1	0	0	0	0	0	0	0
26	75	78	1	1	9	5	0	12	1	2	5	3	2007	2		1	9	1	0	0	0	0	0	0	0	0	0	0	0	0	0	0	0	0	2	0	0	0	0	0	0	0	0	0	0	0	0	0	0
22	75	80	0	1	9	1	0	4	1	2	5	3	2007	2		1	9	1	0	0	0	0	0	0	0	0	0	0	0	0	0	0	0	0	2	0	0	0	0	0	0	0	0	0	0	0	0	0	0
25	75	70	0	1	9	5	0	6	1	2	5	3	2007	2		1	9	1	0	0	0	0	0	0	0	0	0	0	0	0	0	0	0	0	10	0	0	0	0	0	0	1	0	0	1	0	0	0	0
25	75	69	0	1	9	5	0	5	1	2	5	3	2007	2		1	9	1	0	0	0	0	0	0	0	0	0	0	0	0	0	0	0	0	9	0	0	0	0	0	0	1	0	0	1	0	0	0	0
56	75	79	1	5	9	1	0	3	1	2	3	3	2007	2		1	6	1	0	0	0	0	0	0	0	0	0	0	0	0	0	0	0	0	10	0	0	0	0	0	0	1	0	0	0	0	0	0	0
53	75	83	1	5	9	1	0	7	1	2	3	3	2007	2		1	1	1	0	0	0	0	0	0	0	0	0	0	1	0	0	0	0	1	3	0	0	1	0	0	0	1	0	0	0	0	0	0	0
53	75	63	1	5	9	1	0	5	1	2	3	3	2007	7		1	1	1	0	0	0	0	0	0	0	0	0	0	0	0	0	0	0	0	9	0	0	0	0	0	0	1	0	0	0	0	0	0	0
44	75	52	0	5	9	1	0	3	1	2	3	3	2007	7		1	1	1	0	0	0	0	0	0	0	0	0	0	0	0	0	0	0	0	3	0	0	0	0	0	0	1	0	0	0	0	0	0	0
21	75	66	0	5	9	3	0	8	1	2	4	3	2007	2	6	1	1	1	0	0	0	0	0	0	0	0	0	1	0	0	0	0	0	1	4	1	0	0	0	0	0	0	1	0	1	0	0	0	0
29	75	60	0	5	9	1	0	7	1	2	4	3	2007	7		1	1	1	0	0	0	0	0	0	0	0	0	0	0	0	0	0	0	0	3	0	0	0	0	0	0	1	0	0	0	0	0	0	0
16	75	54	1	1	2	1	0	4	1	3	3	3	2007	2	3	1	1	1	0	0	0	0	0	0	0	0	0	0	0	0	0	0	0	0	3	0	0	0	0	0	0	0	0	0	0	0	0	0	0
15	75	61	0	1	4	1	0	8	1	3	3	3	2007	6	8	1	1	1	0	0	0	1	0	0	0	0	0	0	0	0	0	0	0	1	4	0	0	0	0	0	0	1	1	0	0	0	0	0	0
15	75	72	1	1	9	5	0	8	1	3	3	3	2007	2		1	1	1	0	0	0	0	0	0	0	1	0	0	0	0	0	0	0	1	9	0	0	0	0	0	0	1	0	0	0	0	0	0	0
11	75	64	1	1	9	1	0	10	1	3	4	3	2007	5		1	1	1	0	0	0	0	0	0	0	1	0	1	0	0	0	0	0	1	4	0	0	0	0	0	0	0	0	0	0	1	0	0	0
11	75	74	0	1	9	1	0	3	1	3	4	3	2007	2		1	1	1	0	0	0	0	0	0	0	0	0	0	0	0	0	0	0	0	3	0	0	0	0	0	0	0	1	0	0	0	0	0	0
12	75	71	0	5	9	1	0	8	1	3	4	3	2007	2		1	1	1	0	0	0	0	0	0	0	0	0	0	0	0	0	0	0	0	9	0	0	0	0	0	0	1	0	0	0	0	0	0	0
15	75	68	1	1	9	1	0	7	1	3	2	3	2007	5		1	1	1	0	0	0	0	0	0	0	0	0	0	0	0	0	1	0	1	3	0	0	0	0	0	0	1	0	0	0	0	0	0	0
15	75	50	1	1	9	5	0	8	1	3	2	3	2007	6		1	1	1	0	0	0	0	0	0	0	0	0	1	0	0	0	0	0	1	9	0	0	0	0	0	0	1	0	0	0	0	0	0	0
14	75	70	0	2	9	5	0	15	1	3	2	3	2007	2		1	1	1	0	0	0	0	0	0	0	0	0	0	0	0	0	0	0	0	8	0	0	0	0	0	0	0	0	0	0	0	0	0	0
15	75	67	1	1	1	1	0	6	1	3	4	1	2007	2	7	2	1	1	0	0	0	0	0	0	0	0	0	0	0	0	0	0	0	0	3	0	0	0	0	0	0	1	0	0	0	0	0	0	0
14	75	66	1	1	4	1	0	7	1	3	4	1	2007	2		1	1	1	0	0	0	1	0	0	0	0	0	0	0	0	0	0	0	1	2	0	0	0	0	0	0	0	0	0	0	0	0	0	0
14	75	75	1	3	1	1	0	6	1	3	4	1	2007	2	7	1	1	1	0	0	0	1	0	0	0	0	0	0	0	0	0	0	0	1	2	0	0	0	0	0	0	0	0	0	0	0	0	0	0
15	75	65	1	1	1	1	0	7	1	3	4	1	2007	6	2	1	1	1	0	0	0	1	0	0	0	0	0	0	0	0	0	0	0	1	8	0	0	0	0	0	0	0	0	0	0	0	0	0	0
14	75	51	0	1	1	1	0	4	1	3	4	1	2007	2		1	1	1	0	0	0	0	0	0	0	0	0	0	0	0	0	0	0	0	3	0	0	0	0	0	0	0	1	0	0	0	0	0	0
14	75	82	0	1	3	1	0	7	1	3	4	1	2007	2	7	1	1	1	0	0	0	0	0	0	0	0	0	0	0	0	0	0	0	0	2	0	0	0	0	0	0	0	0	0	0	0	0	0	0
14	75	72	0	1	1	1	0	4	1	3	4	1	2007	2		1	1	1	0	0	0	0	0	0	0	0	0	0	0	0	0	0	0	0	9	0	0	0	0	0	0	1	0	0	0	0	0	0	0
15	75	65	0	1	1	1	0	6	1	3	4	1	2007	2	6	1	1	1	0	0	0	0	0	0	0	0	0	0	0	0	0	0	0	0	2	0	0	0	0	0	0	0	0	0	0	0	0	0	0
129	75	77	0	1	1	1	0	6	1	3	2	2	2007	2		1	1	1	0	0	0	1	0	0	0	0	0	0	0	0	0	0	0	1	3	0	0	0	0	0	0	1	0	0	0	0	0	0	0
11	75	74	0	2	9	1	0	8	1	3	4	1	2007	2		2	1	1	0	0	0	0	0	0	0	0	0	0	0	0	0	0	0	0	2	0	0	0	0	0	0	0	0	0	0	0	0	0	0
17	75	64	0	2	9	1	0	28	1	3	3	3	2007	6		1	1	1	0	0	0	1	0	0	0	0	0	0	1	0	0	0	0	1	8	0	0	1	0	0	0	0	0	0	0	0	0	0	0
17	75	86	0	1	1	1	0	5	1	3	3	3	2007	2	7	1	1	1	0	0	0	0	0	0	0	0	0	0	0	0	0	0	0	0	3	0	1	0	0	0	0	1	0	0	0	0	0	0	0
17	75	74	0	1	1	1	0	12	1	3	3	3	2007	2	5	1	1	1	0	0	0	0	0	0	0	0	0	1	0	0	0	0	0	1	8	0	0	0	0	0	0	0	0	0	0	0	0	0	0
12	75	67	1	1	9	1	0	13	1	3	3	3	2007	2		1	1	1	0	0	0	0	0	0	0	0	0	0	0	0	0	0	0	0	4	0	0	0	0	0	0	1	0	0	0	0	0	0	0
12	75	74	0	5	9	3	0	7	1	3	3	3	2007	2		3	1	1	0	0	0	0	0	0	0	0	0	0	0	0	0	0	0	0	3	0	0	0	0	0	0	1	0	0	0	0	0	0	0
98	75	67	1	2	2	1	0	14	1	3	5	3	2007	2		1	9	1	0	0	0	0	0	0	0	0	0	0	0	0	0	0	0	0	2	0	0	0	0	0	0	0	0	0	0	0	0	0	0
12	75	54	1	1	9	1	0	7	1	3	4	3	2007	6		1	1	1	0	0	0	1	0	0	0	0	0	0	0	0	0	0	0	1	9	0	0	0	0	0	0	1	0	0	0	0	0	0	0
12	75	86	0	1	9	3	0	10	1	3	4	3	2007	2		1	1	1	0	0	0	0	0	0	0	0	0	0	1	0	0	0	0	1	3	0	0	0	0	0	0	1	0	0	0	0	0	0	0
12	75	63	0	1	9	1	0	6	1	3	4	3	2007	6		1	1	1	0	0	0	0	0	0	0	0	0	0	0	0	0	0	0	0	10	0	0	0	1	0	0	1	0	0	0	0	0	0	0
13	75	84	1	1	9	1	0	9	1	3	5	3	2007	2		1	99	1	0	0	0	0	0	0	0	0	0	0	0	0	0	0	0	0	5	0	0	0	0	0	0	1	0	1	0	0	0	0	0
11	75	66	0	1	9	5	0	8	1	3	5	3	2007	2		2	99	1	0	0	0	0	0	0	0	0	0	0	0	0	0	0	0	0	10	0	0	0	0	0	0	1	0	0	0	0	0	0	0
12	75	65	0	1	9	1	0	4	1	3	5	3	2007	10		1	99	1	0	0	0	0	0	0	0	0	0	0	0	0	0	0	0	0	2	0	0	0	0	0	0	0	0	0	0	0	0	0	0
13	75	80	1	5	1	6	1	12	1	3	3	1	2007	2		1	1	1	0	0	0	1	0	0	0	1	0	1	0	0	0	0	0	1	5	0	0	0	0	0	0	1	0	0	0	1	0	0	0
12		73	0	4	3	3	0	6	1	3	3	1	2007	2		1	1	1	0	0	0	0	0	0	0	0	0	0	0	0	0	0	0	0	3	0	1	0	0	0	0	1	0	0	0	0	0	0	0
12	75	69	0	5	1	1	0	5	1	3	3	1	2007	2		1	1	1	0	0	0	0	0	0	0	0	0	0	0	0	0	0	0	0	2	0	0	0	0	0	0	0	0	0	0	0	0	0	0
12	75	70	0	5	1	1	0	7	1	3	3	1	2007	2		1	1	1	0	0	0	0	0	0	0	0	0	0	0	0	0	0	0	0	8	0	0	0	0	0	0	0	0	0	0	0	0	0	0
12	75	67	0	1	4	1	0	9	1	3	3	1	2007	6		1	1	1	0	0	0	1	0	0	0	0	0	0	0	0	0	0	0	1	3	0	0	0	0	0	0	1	0	0	0	0	0	0	0
12	75	64	0	2	4	3	0	29	1	3	3	1	2007	6		2	1	1	0	0	0	0	0	0	0	0	0	0	0	0	0	0	0	0	3	0	0	0	0	0	0	1	0	0	0	0	0	0	0
12		70	1	1	9	1	0	8	1	3	5	2	2007	2		1	99	1	0	0	0	0	0	0	0	0	0	0	0	0	0	0	0	0	9	0	0	0	0	0	0	1	0	0	0	0	0	0	0
13	75	67	1	1	9	5	0	5	1	3	5	2	2007	2		2	99	1	0	0	0	0	0	0	0	0	0	0	0	0	0	0	0	0	3	0	0	0	0	0	0	0	0	0	0	0	0	0	0
13	75	69	0	4	9	1	0	4	1	3	5	2	2007	2		1	99	1	0	0	0	0	0	0	0	0	0	0	0	0	0	0	0	0	2	0	1	0	0	0	0	0	0	0	0	0	0	0	0
175	541	74	0	1	3	6	1	23	1	3	4	2	2007	2		1	1	1	0	0	0	0	0	0	0	0	0	0	0	0	0	0	0	0	3	0	0	0	0	0	0	1	0	0	0	0	0	0	0
55		81	1	1	9	1	0	8	1	4	3	3	2007	2		1	1	1	0	0	0	0	0	0	0	0	0	0	0	0	0	0	0	0	4	0	1	0	0	0	0	0	0	0	0	1	0	0	0
82	75	67	1	1	9	1	0	5	1	4	4	3	2007	2		1	1	1	0	0	0	1	0	0	0	0	0	0	0	0	0	0	0	1	8	0	0	0	0	0	0	0	0	0	0	0	0	0	0
89	75	77	1	3	9	1	0	15	1	4	4	3	2007	2		1	1	1	0	0	0	0	0	0	0	0	0	1	0	0	0	0	0	1	4	1	0	0	0	0	0	1	0	0	0	0	0	0	0
88	75	59	0	1	9	1	0	3	1	4	4	3	2007	6		1	1	1	0	0	0	0	0	0	0	0	0	0	0	0	0	0	0	0	2	0	0	0	0	0	0	0	0	0	0	0	0	0	0
52	75	75	1	1	9	1	0	7	1	4	4	3	2007	2		2	9	1	0	0	0	0	0	0	0	0	0	0	0	0	0	0	0	0	3	0	0	0	0	0	0	1	0	0	0	0	0	0	0
49	75	72	0	4	9	1	0	6	1	4	4	3	2007	2		1	9	1	0	0	0	0	0	0	0	0	0	0	0	0	0	0	0	0	3	0	0	0	0	0	0	1	0	0	0	0	0	0	0
55	75	51	1	5	9	1	0	19	1	4	4	3	2007	6		1	9	1	0	0	0	1	0	0	0	0	0	0	0	0	0	0	0	1	3	0	0	0	0	0	0	1	0	0	0	0	0	0	0
87	75	78	0	1	3	1	0	4	1	3	5	3	2007	2		1	1	1	0	0	0	0	0	0	0	0	0	0	0	0	0	0	0	0	2	0	0	0	0	0	0	0	0	0	1	0	0	0	0
123	75	74	1	1	9	1	0	6	1	1	5	3	2007	2		1	1	1	0	0	0	0	0	0	0	0	0	0	0	0	0	0	0	0	4	0	0	0	0	0	0	0	1	0	0	0	0	0	0
121	75	79	0	1	9	1	0	13	1	1	5	3	2007	2	5	1	1	1	0	0	0	0	0	0	0	0	0	0	0	0	0	0	0	0	3	0	0	0	0	0	0	1	0	0	1	0	0	0	0
185	541	74	1	1	4	2	0	28	1	3	5	2	2007	2		1	1	1	0	0	0	0	0	0	0	0	0	1	0	0	0	0	0	1	9	0	0	0	0	0	0	1	0	0	0	0	0	0	0
155	75	57	0	2	2	1	0	5	1	3	5	2	2007	3		1	1	1	0	0	0	0	0	0	0	0	0	0	0	0	0	0	0	0	2	0	0	0	0	0	0	0	0	0	0	0	0	0	0
40	75	80	1	1	9	1	0	8	1	3	5	3	2007	2		1	1	1	0	0	0	0	0	0	0	0	0	0	0	0	0	0	0	0	3	0	0	0	0	0	0	1	0	0	0	0	0	0	0
39	75	57	1	1	9	1	0	5	1	3	5	3	2007	5		1	1	1	0	0	0	0	0	0	0	0	0	0	0	0	0	0	0	0	10	0	0	0	1	0	0	0	1	0	0	0	0	0	0
39	75	57	1	1	9	1	0	7	1	3	5	3	2007	7		1	1	1	0	0	0	0	0	0	0	0	0	0	0	0	0	0	0	0	2	0	0	0	0	0	0	0	0	0	0	0	0	0	0
40	75	25	0	5	9	1	0	8	1	3	5	3	2007	3		2	1	1	0	0	0	1	0	0	0	0	0	0	0	0	0	0	0	1	2	0	0	0	0	0	0	0	0	0	0	0	0	0	0
226	75	70	1	1	4	1	0	14	1	3	5	3	2007	2		1	1	1	0	0	0	0	0	0	0	0	0	0	0	0	0	0	0	0	3	0	0	0	0	0	0	1	0	0	0	0	0	0	0
195	75	65	1	1	1	1	0	6	1	3	5	3	2007	6		1	1	1	0	0	0	0	0	0	0	0	0	0	0	0	0	0	0	0	3	0	0	0	0	0	0	1	0	0	0	0	0	0	0
85	75	73	0	4	9	5	0	8	1	3	4	3	2007	2		1	1	1	0	0	0	0	0	0	0	0	0	0	0	0	0	0	0	0	4	0	0	0	0	0	0	1	1	0	0	0	0	0	0
199	75	71	0	1	1	1	0	13	1	3	5	3	2007	2		1	1	1	0	0	0	0	0	0	0	0	0	1	0	0	0	0	0	1	9	0	1	0	0	0	0	1	0	0	0	0	0	0	0
325	75	75	1	1	1	1	0	4	1	1	2	3	2007	2		3	99	1	0	0	0	0	0	0	0	0	0	0	0	0	0	0	0	0	3	0	0	0	0	0	0	1	0	0	0	0	0	0	0
30	75	55	1	5	9	5	0	4	1	1	5	3	2007	3		1	1	1	0	0	0	0	0	0	0	0	0	0	0	0	0	0	0	0	3	0	0	0	0	0	0	0	0	0	0	0	1	0	0
28	75	72	0	1	9	5	0	6	1	1	5	3	2007	2		1	1	1	0	0	0	0	0	0	0	0	0	0	0	0	0	0	0	0	3	0	0	0	1	0	0	0	0	0	0	0	0	0	0
24	75	78	0	1	9	5	0	5	1	1	5	3	2007	2		1	1	1	0	0	0	0	0	0	0	0	0	0	0	0	0	0	0	0	5	0	0	0	0	0	0	1	1	0	0	0	0	0	0
29	75	56	0	1	9	5	0	5	1	1	5	3	2007	7		1	1	1	0	0	0	0	0	0	0	0	0	0	0	0	0	0	0	0	2	0	0	0	0	0	0	0	0	0	0	0	0	0	0
36	75	62	0	1	9	5	0	9	1	1	2	3	2007	2		1	1	1	0	0	0	0	0	0	0	0	0	0	0	0	0	0	0	0	3	0	0	0	0	0	0	1	0	0	1	0	0	0	0
41	75	60	0	1	9	1	0	12	1	1	2	3	2007	3		1	1	1	0	0	0	0	0	0	0	0	0	0	0	0	0	0	0	0	9	0	0	0	0	0	0	1	0	0	0	0	0	0	0
28	75	70	0	1	9	3	0	22	1	1	3	3	2007	2		1	1	1	0	0	0	0	0	0	0	0	0	1	0	0	0	0	0	1	3	0	0	0	0	0	0	1	0	0	0	0	0	0	0
20	75	75	1	5	9	1	0	5	1	2	4	3	2007	2		1	1	1	0	0	0	0	0	0	0	0	0	0	0	0	0	0	0	0	4	0	0	0	1	0	0	0	0	0	0	0	0	0	0
21	75	77	1	5	9	1	0	4	1	2	4	3	2007	2		1	1	1	0	0	0	0	0	0	0	0	0	0	0	0	0	0	0	0	9	0	0	0	0	0	0	0	0	0	0	0	0	0	0
20	75	56	0	5	9	1	0	9	1	2	4	3	2007	5		1	1	1	0	0	0	1	0	0	0	0	0	0	0	0	0	0	0	1	4	0	0	0	0	0	0	1	1	0	0	0	0	0	0
22	75	66	0	1	2	1	0	7	1	2	5	3	2007	3	8	1	1	1	0	0	0	0	0	0	0	0	0	0	0	0	0	0	0	0	5	0	0	0	0	1	0	1	0	0	0	0	0	0	0
23	75	66	1	5	9	1	0	10	1	2	4	3	2007	2		1	1	1	0	0	0	1	0	0	0	0	0	0	0	0	0	0	0	1	3	0	0	0	0	0	0	1	0	0	0	0	0	0	0
21	75	81	1	1	9	3	0	23	1	2	4	3	2007	2	6	1	1	1	0	0	0	0	0	0	0	0	0	0	0	0	0	0	0	0	9	0	0	0	0	0	0	0	0	0	0	0	0	0	0
21	75	83	1	1	9	1	0	5	1	2	4	3	2007	2	6	1	1	1	0	0	0	0	0	0	0	0	0	0	0	0	0	0	0	0	2	0	0	0	0	0	0	0	0	0	0	0	0	0	0
21	75	70	1	1	9	1	0	6	1	2	4	3	2007	2		1	1	1	0	0	0	0	0	0	0	0	0	0	0	0	0	0	0	0	3	0	0	0	0	0	0	1	0	0	0	0	0	0	0
21	75	83	0	1	9	1	0	5	1	2	4	3	2007	2	6	1	1	1	0	0	0	0	0	0	0	0	0	0	0	0	0	0	0	0	2	0	0	0	0	0	0	0	0	0	1	0	0	0	0
22	75	71	0	1	9	1	0	6	1	2	4	3	2007	2	3	1	1	1	0	0	0	1	0	0	0	0	0	0	0	0	0	0	0	1	3	0	0	0	1	0	0	0	0	0	1	0	0	0	0
21		69	0	1	9	3	0	62	1	2	4	3	2007	2	3	1	1	1	0	0	0	0	0	0	0	0	0	0	0	0	0	0	0	0	2	0	0	0	0	0	0	0	0	0	0	0	0	0	0
23	75	68	0	1	9	1	0	5	1	2	4	3	2007	6		1	1	1	0	0	0	0	0	0	0	0	0	0	0	0	0	0	0	0	8	0	1	0	0	0	0	0	0	0	0	0	0	0	0
22	75	61	0	1	9	1	0	4	1	2	4	3	2007	6		1	1	1	0	0	0	0	0	0	0	0	0	0	0	0	0	0	0	0	3	0	1	0	0	0	0	0	1	0	0	0	0	0	0
22	75	54	0	1	9	1	0	11	1	2	4	3	2007	8		1	1	1	0	0	0	0	0	0	0	0	0	0	0	0	0	0	0	0	9	0	0	0	0	0	0	0	1	0	0	0	0	0	0
210	75	66	0	1	1	1	0	9	1	3	3	3	2007	2		1	1	1	0	0	0	0	0	0	0	0	0	0	0	0	0	0	0	0	8	0	0	0	0	0	0	0	0	0	1	0	0	0	0
205	75	62	1	1	2	1	0	7	1	3	4	3	2007	2		3	99	1	0	0	0	0	0	0	0	0	0	0	0	0	0	0	0	0	4	1	0	0	0	0	0	1	0	0	0	0	0	0	0
49	75	43	0	5	1	1	0	4	1	3	4	3	2007	7		1	1	1	0	0	0	0	0	0	0	0	0	0	0	0	0	0	0	0	2	0	0	0	0	0	0	0	0	0	0	0	0	0	0
47	75	68	1	5	9	1	0	8	1	3	4	3	2007	2	6	1	1	1	0	0	0	0	0	0	0	0	0	0	0	0	0	0	0	0	3	0	0	0	0	0	0	1	0	0	0	0	0	0	0
52	75	72	1	5	9	1	0	4	1	3	4	3	2007	2	6	1	1	1	0	0	0	0	0	0	0	0	0	0	0	0	0	0	0	0	3	0	0	0	0	0	0	1	0	0	0	0	0	0	0
49	75	69	0	5	9	1	0	7	1	3	4	3	2007	2	7	1	1	1	0	0	0	1	0	0	0	0	0	0	0	0	0	0	0	1	3	0	0	0	0	0	0	1	0	0	0	0	0	0	0
52	75	59	0	5	9	1	0	8	1	3	4	3	2007	2	7	1	1	1	0	0	0	0	0	0	0	0	0	0	0	0	0	0	0	0	8	0	0	0	0	0	0	0	0	0	0	0	0	0	0
41	75	47	1	5	9	1	0	4	1	3	4	3	2007	2	3	1	1	1	0	0	0	1	0	0	0	0	0	0	0	0	0	0	0	1	3	0	0	0	0	0	0	1	0	0	0	0	0	0	0
41	75	66	1	5	9	1	0	10	1	3	4	3	2007	2	7	1	1	1	0	0	0	0	0	0	0	0	0	0	0	0	0	0	0	0	8	0	0	0	0	0	0	0	0	0	1	0	0	0	0
41	75	67	1	5	9	1	0	11	1	3	4	3	2007	6		1	1	1	0	0	0	1	0	0	0	0	0	0	0	0	0	0	0	1	4	0	0	0	0	0	0	1	1	0	1	0	0	0	0
40	75	68	0	5	9	1	0	6	1	3	4	3	2007	2	4	1	1	1	0	0	0	0	0	0	0	0	0	0	0	0	0	0	0	0	2	0	0	0	0	0	0	0	0	0	0	0	0	0	0
38	75	45	0	2	3	1	0	6	1	3	5	3	2007	1		1	3	1	0	0	0	0	0	0	0	0	0	0	0	0	0	0	0	0	3	0	0	0	0	0	0	1	0	0	0	0	0	0	0
47	75	59	1	1	1	1	0	3	1	3	3	3	2007	6	8	1	1	1	0	0	0	0	0	0	0	0	0	0	0	0	0	0	0	0	2	0	0	0	0	0	0	0	0	0	0	0	0	0	0
43	75	79	1	1	1	1	0	5	1	3	4	3	2007	2	8	1	1	1	0	0	0	0	0	0	0	0	0	0	0	0	0	0	0	0	2	0	0	0	0	0	0	0	0	0	0	0	0	0	0
43	75	64	0	1	4	1	0	5	1	3	3	3	2007	6	8	1	1	1	0	0	0	0	0	0	0	0	0	0	0	0	0	0	0	0	2	0	0	0	0	0	0	0	0	0	0	0	0	0	0
52	75	59	0	1	1	1	0	4	1	3	3	3	2007	5	8	1	1	1	0	0	0	0	0	0	0	0	0	0	0	0	0	0	0	0	3	0	0	0	0	0	0	1	0	0	0	0	0	0	0
34	541	80	1	1	1	6	1	23	1	3	4	3	2007	2	5	1	1	1	0	0	0	0	0	0	0	1	0	1	0	1	0	0	0	1	3	0	0	0	0	0	0	1	0	0	0	0	0	0	0
36	75	53	1	1	1	1	0	10	1	3	4	3	2007	7	8	1	1	1	0	0	0	1	0	0	0	0	0	1	0	0	0	0	0	1	2	0	0	0	0	0	0	0	0	0	0	0	0	0	0
42	75	67	1	1	1	1	0	7	1	3	4	3	2007	2	8	1	1	1	0	0	0	1	0	0	0	0	0	0	0	0	0	0	0	1	4	0	0	0	0	0	0	1	0	0	0	0	0	0	0
44	75	53	0	1	1	1	0	5	1	3	4	3	2007	5	8	1	1	1	0	0	0	1	0	0	0	0	0	0	0	0	0	0	0	1	2	0	0	0	0	0	0	0	0	0	0	0	0	0	0
41	75	66	0	1	9	1	0	6	1	3	3	3	2007	2		1	1	1	0	0	0	0	0	0	0	0	0	0	0	0	0	0	0	0	4	0	0	0	0	0	0	1	0	0	0	0	0	0	0
135	75	55	1	1	1	1	0	6	1	3	5	3	2007	6		1	1	1	0	0	0	0	0	0	0	0	0	0	0	0	0	0	0	0	9	0	0	0	0	0	0	1	0	0	0	0	0	0	0
42	75	67	1	4	9	1	0	7	1	3	4	3	2007	2		3	1	1	0	0	0	0	0	0	0	0	0	0	0	0	0	0	0	0	4	0	0	0	0	0	0	1	1	0	0	0	0	0	0
47	75	73	0	1	9	1	0	23	1	4	2	1	2007	2		2	99	1	0	0	0	0	0	0	0	0	0	0	0	0	0	0	0	0	11	0	0	0	0	0	0	1	0	1	0	0	0	0	0
73	75	71	1	5	9	1	0	8	1	4	4	3	2007	2		1	1	1	0	0	0	0	0	0	0	0	0	0	0	0	0	0	0	0	3	0	0	0	0	0	0	1	0	0	0	0	0	0	0
80	75	67	0	5	9	1	0	12	1	4	4	3	2007	6		1	1	1	0	0	0	0	0	0	0	0	0	0	0	0	0	0	0	0	11	0	0	0	0	0	0	1	1	0	0	0	0	0	0
72	75	64	0	1	9	1	0	4	1	4	4	3	2007	6		1	1	1	0	0	0	0	0	0	0	0	0	0	0	0	0	0	0	0	2	0	1	0	0	0	0	0	0	0	0	0	0	0	0
73	75	36	0	1	9	1	0	13	1	4	4	3	2007	6		2	3	1	0	0	0	0	0	0	0	0	0	0	0	0	0	0	0	0	3	0	0	0	0	0	0	1	0	0	0	0	0	0	0
57	75	66	1	5	9	1	0	2	1	4	4	3	2007	2		1	99	1	0	0	0	0	0	0	0	0	0	0	0	0	0	0	0	0	2	0	0	0	0	0	0	0	0	0	0	0	0	0	0
61	75	75	1	5	9	1	0	6	1	4	4	3	2007	2		1	99	1	0	0	0	0	0	0	0	0	0	1	0	0	0	0	0	1	4	0	0	0	0	0	0	1	0	0	0	0	0	0	0
59	75	66	0	5	9	1	0	7	1	4	4	3	2007	2		1	99	1	0	0	0	0	0	0	0	0	0	0	0	0	0	0	0	0	2	0	0	0	0	0	0	0	0	0	0	0	0	0	0
16	75	57	1	1	1	1	0	3	1	2	2	2	2007	2		1	1	1	0	0	0	0	0	0	0	0	0	0	0	0	0	0	0	0	9	0	0	0	1	0	0	0	0	0	0	0	0	0	0
14	75	73	0	1	1	1	0	4	1	2	2	2	2007	2		1	1	1	0	0	0	1	0	0	0	0	0	0	0	0	0	0	0	1	4	0	0	0	1	0	0	1	0	0	0	0	0	0	0
15	75	62	1	3	9	1	0	6	1	2	3	2	2007	7	2	1	1	1	0	0	0	0	0	0	0	0	0	0	0	0	0	0	0	0	4	1	0	0	0	0	0	0	1	0	0	0	0	0	0
48	75	67	1	5	9	1	0	6	1	2	4	3	2007	2		1	1	1	0	0	0	1	0	0	0	0	0	0	0	0	0	0	0	1	4	0	0	0	0	0	0	1	1	0	0	0	0	0	0
56	75	62	1	5	9	1	0	18	1	2	4	3	2007	6		2	7	1	0	0	0	0	0	0	0	0	0	0	0	0	0	0	0	0	3	0	0	0	0	0	0	1	0	0	0	0	0	0	0
50	75	75	0	5	9	1	0	4	1	2	4	3	2007	2		1	1	1	0	0	0	0	0	0	0	0	0	0	0	0	0	0	0	0	3	0	0	0	0	0	0	1	0	0	0	0	0	0	0
50	75	69	0	5	9	1	0	7	1	2	4	3	2007	6		1	1	1	0	0	0	0	0	0	0	0	0	0	0	0	0	0	0	0	2	0	0	0	0	0	0	0	0	0	0	0	0	0	0
48	75	61	0	5	9	1	0	4	1	2	4	3	2007	6		1	1	1	0	0	0	0	0	0	0	0	0	0	0	0	0	0	0	0	3	0	0	0	0	0	0	1	0	0	0	0	0	0	0
235	75	65	0	1	1	1	0	3	1	2	5	3	2007	2	10	1	1	1	0	0	0	0	0	0	0	0	0	0	0	0	0	0	0	0	3	0	0	0	0	0	0	1	0	0	0	0	0	0	0
236	75	66	1	1	1	1	0	8	1	2	5	3	2007	2	7	2	4	1	0	0	0	0	0	0	0	0	0	1	0	1	0	0	0	1	8	0	0	0	0	0	0	0	0	0	0	0	0	0	0
104	75	83	0	4	3	1	0	13	1	4	3	3	2007	99		1	9	1	0	0	0	0	0	0	0	0	0	0	0	0	0	0	0	0	2	0	0	0	0	0	0	0	0	0	0	0	0	0	0
261	75	76	1	5	3	1	0	9	1	4	4	3	2007	2	3	1	1	1	0	0	0	0	0	0	0	0	0	0	0	0	0	0	0	0	3	0	0	0	0	0	0	1	0	0	0	0	0	0	0
53	75	77	1	1	9	1	0	4	1	4	4	3	2007	2		1	1	1	0	0	0	0	0	0	0	0	0	0	0	0	0	0	0	0	6	0	0	0	0	0	0	1	0	0	0	1	0	0	0
57	75	65	1	1	9	1	0	4	1	4	4	3	2007	2		1	1	1	0	0	0	0	0	0	0	0	0	0	0	0	0	0	0	0	3	0	0	0	0	0	0	1	0	0	0	0	0	0	0
57	75	80	1	1	9	1	0	7	1	4	4	3	2007	2		1	1	1	0	0	0	0	0	0	0	0	0	0	0	0	0	0	0	0	2	0	0	0	0	0	0	0	0	0	0	0	0	0	0
56	75	59	1	1	9	1	0	7	1	4	4	3	2007	6		1	1	1	0	0	0	1	0	0	0	0	0	0	0	0	0	0	0	1	8	0	0	0	0	0	0	0	0	0	0	0	0	0	0
53	75	57	0	1	9	1	0	4	1	4	4	3	2007	6		1	1	1	0	0	0	0	0	0	0	0	0	0	0	0	0	0	0	0	2	0	0	0	0	0	0	0	0	0	0	0	0	0	0
443	75	70	1	1	4	1	0	5	1	3	4	3	2007	2		1	1	1	0	0	0	0	0	0	0	0	0	0	0	0	0	0	0	0	3	0	0	0	0	0	0	1	0	0	0	0	0	0	0
383	75	83	0	1	3	3	0	6	1	3	4	3	2007	2		1	1	1	0	0	0	0	0	0	0	0	0	0	0	0	0	0	0	0	2	0	0	0	0	0	0	0	0	0	1	0	0	0	0
72	75	73	0	5	9	3	0	7	1	2	5	3	2007	2		1	1	1	0	0	0	0	0	0	0	0	0	0	0	0	0	0	0	0	2	0	0	0	0	0	0	0	0	0	1	0	0	0	0
84	75	82	0	5	9	3	0	11	1	2	5	3	2007	2	7	1	1	1	0	0	0	1	0	0	0	0	0	1	0	0	0	0	0	1	2	0	0	0	0	0	0	0	0	0	0	0	0	0	0
144	75	54	1	1	9	1	0	8	1	2	3	2	2007	2	6	1	1	1	0	0	0	0	0	0	0	0	0	0	0	0	0	0	0	0	10	0	0	0	0	0	0	0	0	1	0	0	0	0	0
50	75	65	0	5	9	1	0	5	1	3	2	3	2007	4		2	1	1	0	0	0	0	0	0	0	0	0	0	0	0	0	0	0	0	2	0	0	0	0	0	0	0	0	0	0	0	0	0	0
38	75	74	1	2	9	1	0	6	1	3	5	3	2007	2	7	1	1	1	0	0	0	0	0	0	0	0	0	0	0	0	0	0	0	0	9	0	0	0	0	0	0	1	0	0	0	0	0	0	0
40	75	66	0	1	9	5	0	7	1	3	5	3	2007	2	7	2	1	1	0	0	0	1	0	0	0	0	0	1	0	0	0	0	0	1	3	0	0	0	0	0	0	1	0	0	0	0	0	0	0
23	75	64	1	5	9	1	0	5	1	2	3	3	2007	7		1	1	1	0	0	0	1	0	0	0	0	0	0	0	0	0	0	0	1	4	0	0	0	0	0	0	1	0	0	0	0	0	0	0
23	75	71	0	5	9	1	0	14	1	2	3	3	2007	2		1	1	1	0	0	0	0	0	0	0	0	0	0	0	0	0	0	0	0	2	0	0	0	0	0	0	0	0	0	0	0	0	0	0
67	75	81	0	5	9	3	0	8	1	4	2	1	2007	2		1	99	1	0	0	0	0	0	0	0	0	0	0	0	0	0	0	0	0	3	0	0	0	0	0	0	1	0	0	0	0	0	0	0
65	75	78	0	5	9	3	0	4	1	4	2	1	2007	2		1	99	1	0	0	0	0	0	0	0	0	0	0	0	0	0	0	0	0	3	0	0	0	0	0	0	1	0	0	0	0	0	0	0
52	75	78	1	1	9	6	1	7	1	4	4	2	2007	2		1	1	1	0	0	0	1	0	0	0	0	0	1	0	0	0	0	0	1	3	0	0	0	0	0	0	0	0	0	0	0	0	0	0
54	75	63	1	1	9	1	0	6	1	4	4	2	2007	6		1	1	1	0	0	0	0	0	0	0	0	0	0	0	0	0	0	0	0	2	0	0	0	0	0	0	0	0	0	0	0	0	0	0
48	75	63	0	1	9	1	0	5	1	4	4	2	2007	4		1	1	1	0	0	0	0	0	0	0	0	0	0	0	0	0	0	0	0	2	0	0	0	0	0	0	0	0	0	0	0	0	0	0
48	75	60	0	1	9	1	0	10	1	4	4	2	2007	4		1	1	1	0	0	0	0	0	0	0	0	0	0	0	0	0	0	0	0	2	0	0	0	0	0	0	0	0	0	0	0	0	0	0
219	75	79	1	1	1	1	0	16	1	3	2	3	2007	2		1	1	1	0	0	0	0	0	0	0	0	0	0	0	0	0	0	0	0	2	0	0	0	0	0	0	0	0	0	0	0	0	0	0
338	75	58	1	1	4	1	0	8	1	3	2	3	2007	6		1	1	1	0	0	0	0	0	0	0	0	0	1	0	0	0	0	0	1	5	0	0	0	0	0	0	1	0	1	0	0	0	0	0
219	75	81	0	1	3	1	0	10	1	3	2	3	2007	6		1	1	1	0	0	0	0	0	0	0	0	0	0	0	0	0	0	0	0	2	0	0	0	0	0	0	0	0	0	0	0	0	0	0
53	75	63	0	1	9	3	0	7	1	3	3	3	2007	2		1	99	1	0	0	0	0	0	0	0	0	0	0	0	0	0	0	0	0	5	0	0	0	0	0	0	1	1	0	0	0	0	0	0
47	75	73	1	5	9	1	0	4	1	2	2	3	2007	2		1	1	1	0	0	0	1	0	0	0	0	0	0	0	0	0	0	0	1	3	0	0	0	1	0	0	0	0	0	0	0	0	0	0
59	75	81	1	5	9	1	0	7	1	2	2	3	2007	99		1	1	1	0	0	0	0	0	0	0	0	0	0	0	0	0	0	0	0	4	0	0	0	0	0	0	0	0	0	0	0	0	0	0
50	75	57	1	1	9	1	0	7	1	2	4	3	2007	2		1	9	1	0	0	0	0	0	0	0	0	0	0	0	0	0	0	0	0	10	0	0	0	0	0	0	1	0	0	0	0	0	0	0
47	75	83	1	1	9	5	0	22	1	2	4	3	2007	2		1	9	1	0	0	0	0	0	0	0	0	0	1	0	0	0	0	0	1	4	1	0	0	0	0	0	1	0	0	0	0	0	0	0
49	75	84	0	1	9	5	0	7	1	2	4	3	2007	2		1	9	1	0	0	0	0	0	0	0	1	0	0	0	0	0	0	0	1	5	1	0	0	0	0	0	0	0	0	0	1	0	0	0
47	75	78	0	1	9	5	0	8	1	2	4	3	2007	2		1	9	1	0	0	0	0	0	0	0	0	0	1	0	0	0	0	0	1	4	0	0	0	0	0	0	1	0	0	0	0	0	0	0
51	75	61	0	2	9	1	0	6	1	2	4	3	2007	5		1	9	1	0	0	0	0	0	0	0	0	0	0	0	0	0	0	0	0	10	0	0	0	0	0	0	0	0	1	0	0	0	0	0
50	75	62	1	1	9	5	0	5	1	2	3	3	2007	2	7	1	9	1	0	0	0	0	0	0	0	0	0	1	0	0	0	0	0	1	3	0	0	0	0	0	0	1	0	0	0	0	0	0	0
147	75	67	0	1	9	1	0	4	1	2	2	2	2007	2	7	1	1	1	0	0	0	0	0	0	0	0	0	0	0	0	0	0	0	0	9	0	0	0	0	0	0	1	0	0	0	0	0	0	0
41	75	68	1	1	9	1	0	8	1	1	3	3	2007	5		1	1	1	0	0	0	0	0	0	0	0	0	0	0	0	0	0	0	0	3	0	0	0	0	0	0	1	0	0	0	0	0	0	0
24	541	69	1	3	9	6	1	21	1	1	4	3	2007	2	8	1	1	1	0	0	0	0	0	0	0	0	0	1	0	1	0	0	0	1	3	1	0	0	0	0	0	0	0	0	0	0	0	0	0
25	75	67	0	1	9	1	0	7	1	1	4	3	2007	2	3	1	1	1	0	0	0	1	0	0	0	0	0	0	0	0	0	0	0	1	10	0	0	0	0	0	0	0	0	0	0	1	0	0	0
22	75	79	0	1	9	1	0	6	1	1	4	3	2007	2	7	1	1	1	0	0	0	0	0	0	0	0	0	0	0	0	0	0	0	0	3	1	1	0	0	0	0	0	0	0	1	0	0	0	0
42	75	77	1	1	9	1	0	7	1	1	4	2	2007	2	7	1	1	1	0	0	0	0	0	0	0	0	0	0	0	0	0	0	0	0	3	0	0	0	0	0	0	1	0	0	0	0	0	0	0
46	75	77	1	1	9	1	0	4	1	1	4	2	2007	2	5	1	1	1	0	0	0	1	0	0	0	0	0	0	0	0	0	0	0	1	3	0	0	0	0	0	0	1	0	0	1	0	0	0	0
43	75	58	1	1	9	1	0	9	1	1	4	2	2007	3	6	1	1	1	0	0	0	1	0	0	0	0	0	0	0	0	0	0	0	1	3	0	0	0	0	0	0	1	0	0	0	0	0	0	0
42	75	42	0	1	9	1	0	6	1	1	4	2	2007	2	3	1	1	1	0	0	0	0	0	0	0	0	0	0	0	0	0	0	0	0	3	0	0	0	0	0	0	1	0	0	0	0	0	0	0
39	75	57	0	1	9	1	0	4	1	1	4	2	2007	3		1	1	1	0	0	0	1	0	0	0	0	0	0	0	0	0	0	0	1	2	0	0	0	0	0	0	0	0	0	0	0	0	0	0
43		61	0	1	9	1	0	26	1	1	4	2	2007	5	7	1	1	1	0	0	0	0	1	0	0	0	0	1	0	0	0	0	0	1	8	0	0	0	0	0	0	0	0	0	0	0	0	0	0
43	75	60	0	1	9	1	0	7	1	1	4	2	2007	7		1	1	1	0	0	0	0	0	0	0	0	0	0	0	0	0	0	0	0	2	0	0	0	0	0	0	0	0	0	0	0	0	0	0
1042	75	75	0	1	1	1	0	5	1	3	1	3	2007	2		1	9	1	0	0	0	0	0	0	0	0	0	0	0	0	0	0	0	0	2	0	0	0	0	0	0	0	0	0	0	0	0	0	0
208	75	53	0	1	1	1	0	5	1	3	4	2	2007	5		1	1	1	0	0	0	0	0	0	0	0	0	0	0	0	0	0	0	0	3	0	0	0	0	0	0	1	0	0	0	0	0	0	0
252	75	65	1	5	1	1	0	4	1	3	4	3	2007	2		3	6	1	0	0	0	0	0	0	0	0	0	0	0	0	0	0	0	0	9	0	0	0	0	0	0	1	0	0	0	0	0	0	0
416	75	60	0	1	9	1	0	8	1	3	2	1	2007	7	2	1	1	1	0	0	0	0	0	0	0	0	0	0	0	0	0	0	0	0	10	0	0	0	0	0	0	1	1	0	0	0	0	0	0
56	75	80	0	1	1	1	0	5	1	3	4	1	2007	2	7	1	1	1	0	0	0	0	0	0	0	0	0	0	0	0	0	0	0	0	2	0	1	0	0	0	0	0	0	0	0	0	0	0	0
56	75	77	0	1	3	1	0	6	1	3	4	1	2007	2	5	1	1	1	0	0	0	0	0	0	0	0	0	1	0	0	0	1	0	1	2	0	0	0	0	0	0	0	0	0	1	0	0	0	0
57	75	79	0	1	3	5	0	14	1	3	4	1	2007	2	5	1	1	1	0	0	0	0	0	0	0	0	0	1	0	0	0	0	0	1	3	0	0	0	0	0	0	1	0	0	0	0	0	0	0
672	75	78	1	1	1	3	0	15	1	3	3	3	2007	2		1	1	1	0	0	0	0	0	0	0	0	0	0	1	0	0	0	0	1	3	0	0	0	0	0	0	1	0	0	0	0	0	0	0
25	75	74	1	1	9	5	0	6	1	2	4	3	2007	2		1	9	1	0	0	0	0	0	0	0	1	0	0	0	0	0	0	0	1	4	0	0	0	0	0	0	0	0	0	0	1	0	0	0
23	75	65	1	4	9	5	0	9	1	2	4	3	2007	2	5	1	9	1	0	0	0	0	0	0	0	0	0	1	0	0	0	0	0	1	3	0	0	0	0	0	0	1	0	0	0	0	0	0	0
25	75	75	0	1	9	5	0	5	1	2	4	3	2007	2	5	1	9	1	0	0	0	0	0	0	0	0	0	0	0	0	0	0	0	0	4	1	0	0	1	0	0	0	0	0	0	0	0	0	0
24	75	72	0	1	9	1	0	6	1	2	4	3	2007	2	5	1	9	1	0	0	0	0	0	0	0	0	0	0	0	0	0	0	0	0	2	0	0	0	0	0	0	0	0	0	0	0	0	0	0
61	75	63	1	5	2	1	0	6	1	1	3	3	2007	2	6	1	1	1	0	0	0	0	0	0	0	0	0	0	0	0	0	0	0	0	4	0	0	0	1	0	0	1	0	0	0	0	0	0	0
68	75	77	0	1	3	3	0	9	1	1	3	3	2007	2	3	1	1	1	0	0	0	0	0	0	0	0	0	1	0	0	0	0	0	1	4	0	0	0	0	0	0	0	1	0	0	0	0	0	0
66	75	71	0	2	2	1	0	5	1	1	3	3	2007	2		1	1	1	0	0	0	0	0	0	0	0	0	0	0	0	0	0	0	0	2	0	0	0	0	0	0	0	0	0	0	0	0	0	0
328	163	87	1	1	9	3	0	10	1	2	3	3	2008	2	7	1	1	1	0	1	0	0	0	0	0	0	0	0	0	0	0	0	0	1	3	0	0	0	0	0	0	1	0	0	0	0	0	0	0
144	164	72	1	2	9	1	0	5	1	1	4	3	2008	2	3	1	1	1	0	0	0	1	0	0	0	0	0	0	0	0	0	0	0	1	2	0	0	0	0	0	0	0	0	0	0	0	0	0	0
105	165	62	1	1	9	1	0	4	1	3	5	3	2008	7		2	1	1	0	0	0	0	0	0	0	0	0	0	0	0	0	0	0	0	3	0	0	0	0	0	0	0	0	0	0	0	0	0	0
686	164	67	0	1	9	1	0	9	1	1	5	3	2008	6	2	1	1	1	0	0	0	1	0	0	0	0	0	0	0	0	0	0	0	1	2	0	0	0	0	0	0	0	0	0	0	0	0	0	0
160	165	64	0	5	9	9	0	6	1	2	4	3	2008	3		1	1	1	0	0	0	0	0	0	0	0	0	0	0	0	0	0	0	0	2	0	0	0	0	0	0	0	0	0	0	0	0	0	0
378	164	63	0	1	2	1	0	3	1	3	5	3	2008	2		1	1	1	0	0	0	0	0	0	0	0	0	0	0	0	0	0	0	0	9	0	0	0	0	0	0	0	1	0	0	0	0	0	0
108	164	78	0	5	9	1	0	4	1	2	4	3	2008	2	6	1	1	1	0	0	0	0	0	0	0	0	0	0	0	0	0	0	0	0	8	0	0	0	0	0	0	0	0	0	0	0	0	0	0
138	164	87	1	5	9	1	0	7	1	2	4	3	2008	2		1	1	1	0	0	0	1	0	0	0	0	0	0	0	0	0	0	0	1	3	0	0	0	0	0	0	1	0	0	0	0	0	0	0
635	165	74	1	1	1	1	0	2	1	4	4	2	2008	2		1	2	1	0	0	0	0	0	0	0	0	0	0	0	0	0	0	0	0	2	0	0	0	0	0	0	0	0	0	0	0	0	0	0
125	164	56	1	5	9	1	0	6	1	3	4	3	2008	7		1	1	1	0	0	0	0	0	0	0	0	0	0	0	0	0	0	0	0	2	0	0	0	0	0	0	0	0	0	0	0	0	0	0
101	163	57	0	2	1	1	0	3	1	3	4	1	2008	6		1	1	1	0	0	0	0	0	0	0	0	0	1	0	0	0	0	0	1	2	0	0	0	0	0	0	0	0	0	0	0	0	0	0
94	164	54	0	1	1	1	0	3	1	3	4	1	2008	6		1	1	1	0	0	0	0	0	0	0	0	0	0	0	0	0	0	0	0	3	0	0	0	0	0	0	1	0	0	0	0	0	0	0
106	164	78	1	1	1	1	0	6	1	3	3	1	2008	2	5	1	1	1	0	0	0	0	0	0	0	0	0	0	0	0	0	0	0	0	2	0	0	0	0	0	0	0	0	0	0	0	0	0	0
683	163	78	0	1	3	1	0	19	1	3	4	2	2008	2	7	1	1	1	0	0	0	0	0	0	0	0	0	0	0	0	0	0	0	0	4	0	0	0	0	0	0	0	0	0	0	0	0	0	0
153	164	84	1	2	2	3	0	4	1	1	5	3	2008	2	5	1	1	1	0	0	0	0	0	0	0	0	0	0	0	0	0	0	0	0	8	0	0	0	0	0	0	0	0	0	0	0	0	0	0
107	165	72	0	5	9	1	0	3	1	2	4	3	2008	2	6	1	1	1	0	0	0	0	0	0	0	0	0	0	0	0	0	0	0	0	3	0	0	0	0	0	0	1	0	0	0	0	0	0	0
132	165	78	0	1	3	1	0	3	1	3	3	3	2008	2	5	1	1	1	0	0	0	0	0	0	0	0	0	0	0	0	0	0	0	0	2	0	0	0	0	0	0	0	0	0	1	0	0	0	0
617	165	77	1	1	1	1	0	8	1	4	4	2	2008	2		1	3	1	0	0	0	0	0	0	0	0	0	0	0	0	0	0	0	0	4	0	0	0	0	0	1	0	1	0	0	0	0	0	0
39	163	74	1	4	9	3	0	18	1	3	4	1	2008	2		2	1	1	0	0	0	0	0	0	0	1	0	1	0	0	0	0	0	1	2	0	0	0	0	0	0	0	0	0	0	0	0	0	0
124	165	51	0	4	9	1	0	3	1	3	4	3	2008	4		3	1	1	0	0	0	0	0	0	0	0	0	0	0	0	0	0	0	0	3	0	0	0	0	0	0	0	0	0	0	0	0	0	0
106	163	76	1	1	9	1	0	9	1	3	3	3	2008	2		1	1	1	0	0	0	0	0	0	0	0	0	1	0	0	0	0	0	1	5	0	0	0	1	0	0	1	0	0	0	0	0	0	0
106	165	65	1	1	1	1	0	7	1	3	3	1	2008	5	2	1	1	1	0	0	0	0	0	0	0	0	0	0	0	0	0	0	0	0	3	0	0	0	0	0	0	0	0	0	0	0	0	0	0
617	165	50	1	3	1	1	0	4	1	4	4	2	2008	6		1	3	1	0	0	0	0	0	0	0	0	0	0	0	0	0	0	0	0	2	0	0	0	0	0	0	0	0	0	0	0	0	0	0
120	165	65	0	1	1	1	0	1	1	3	3	3	2008	2	5	1	1	1	0	0	0	0	0	0	0	0	0	0	0	0	0	0	0	0	3	0	0	0	0	0	0	1	0	0	0	0	0	0	0
124	164	62	0	5	9	1	0	5	1	2	3	3	2008	6		1	1	1	0	0	0	1	0	0	0	0	0	0	0	0	0	1	0	1	3	0	0	0	0	0	0	1	0	0	0	0	0	0	0
41	164	61	1	2	4	1	0	20	1	3	3	1	2008	2		1	1	1	0	0	0	0	0	0	0	0	0	0	0	0	0	0	0	0	3	0	0	0	0	0	0	0	1	0	0	0	0	0	0
1213	164	60	0	5	9	1	0	5	1	4	3	3	2008	7		1	1	1	0	0	0	0	0	0	0	1	0	0	0	0	0	0	0	1	4	0	0	0	0	0	0	0	0	0	1	1	0	0	0
114	165	82	1	1	3	1	0	5	1	2	5	3	2008	2		3	99	1	0	0	0	0	0	0	0	0	0	0	0	0	0	0	0	0	3	0	0	0	0	0	0	1	0	0	0	0	0	0	0
258	163	82	1	1	4	1	0	8	1	1	5	3	2008	2		1	1	1	0	0	0	0	0	0	0	0	0	0	0	0	0	0	0	0	8	0	0	0	0	0	0	0	0	0	0	0	0	0	0
159	164	72	1	5	9	3	0	10	1	2	4	3	2008	2	5	1	1	1	0	0	0	1	0	0	0	0	0	0	0	0	0	0	0	1	3	0	0	0	0	0	0	1	0	0	0	0	0	0	0
82	165	78	0	5	9	1	0	7	1	2	2	3	2008	2		1	1	1	0	0	0	0	0	0	0	0	0	0	0	0	0	0	0	0	2	0	0	0	0	0	0	0	0	0	0	0	0	0	0
20	163	62	0	1	9	1	0	6	1	1	5	3	2008	5	8	1	1	1	0	0	0	0	0	0	0	0	0	0	0	0	0	0	0	0	2	0	0	0	0	0	0	0	0	0	0	0	0	0	0
329	165	68	1	1	9	1	0	7	1	2	3	3	2008	2	7	1	1	1	0	0	0	0	0	0	0	0	0	0	0	0	0	0	0	0	3	0	0	0	0	0	0	1	0	0	0	0	0	0	0
134	164	83	1	5	9	3	0	26	1	2	3	3	2008	2	3	1	1	1	0	0	0	1	0	0	0	0	0	0	0	0	0	0	0	1	3	0	0	0	0	0	0	1	0	0	0	0	0	0	0
403	164	75	1	1	1	1	0	12	1	3	4	3	2008	7		1	1	1	0	0	0	1	0	0	0	0	0	0	0	0	0	0	0	1	8	0	0	0	0	0	0	0	0	0	0	0	0	0	0
295	163	72	1	4	1	6	1	16	1	4	3	3	2008	2		1	9	1	0	0	0	1	0	0	0	0	0	0	0	0	0	0	0	1	8	0	0	0	0	0	0	0	0	0	0	0	0	0	0
109	163	78	0	1	9	5	0	13	1	2	3	3	2008	2	5	1	9	1	0	0	0	0	0	0	0	1	0	0	0	0	0	0	0	1	4	0	0	0	0	0	0	0	0	0	0	1	0	0	0
103	165	67	0	5	9	1	0	6	1	2	2	3	2008	2	5	1	1	1	0	0	0	0	0	0	0	0	0	0	0	0	0	0	0	0	4	0	0	0	0	0	0	1	1	0	0	0	0	0	0
120	164	63	0	4	9	1	0	10	1	3	4	3	2008	3		3	1	1	0	0	0	1	0	0	0	0	0	0	0	0	0	0	0	1	8	0	0	0	0	0	0	0	0	0	0	0	0	0	0
103	163	65	1	5	9	1	0	8	1	2	2	3	2008	2	5	1	1	1	0	0	0	0	0	0	0	0	0	0	0	0	0	0	0	0	3	0	0	0	0	0	0	1	0	0	0	0	0	0	0
100	163	62	1	1	9	1	0	7	1	3	5	3	2008	2	8	2	1	1	0	0	0	0	0	0	1	0	0	1	0	0	0	0	0	1	3	0	0	0	0	0	0	0	0	0	0	0	0	0	0
97	164	66	1	1	1	1	0	8	1	3	5	3	2008	2	7	2	1	1	0	0	0	1	0	0	0	0	0	0	0	0	0	0	0	1	2	0	0	0	0	0	0	0	0	0	0	0	0	0	0
40	164	70	1	1	3	3	0	8	1	3	3	1	2008	2		1	1	1	0	0	0	0	0	0	0	0	0	0	0	0	0	0	0	0	3	0	0	0	0	0	0	0	1	0	0	0	0	0	0
159	164	50	0	5	9	1	0	10	1	2	4	3	2008	7		2	1	1	0	0	0	0	0	0	0	0	0	0	0	0	0	0	0	0	2	0	0	0	0	0	0	0	0	0	0	0	0	0	0
25	164	71	0	1	4	1	0	7	1	2	2	2	2008	2		1	1	1	0	0	0	1	0	0	0	0	0	0	0	0	0	0	0	1	3	0	0	0	0	0	0	1	0	0	0	0	0	0	0
103	164	45	1	5	9	1	0	10	1	2	2	3	2008	7		1	1	1	0	0	0	1	0	0	0	0	0	0	0	0	0	0	0	1	2	0	0	0	0	0	0	0	0	0	0	0	0	0	0
154	163	63	1	1	2	1	0	6	1	3	3	3	2008	6	8	1	1	1	0	0	0	0	0	0	0	0	0	0	0	0	0	0	0	0	9	0	0	0	0	0	0	1	0	0	0	0	0	0	0
25	164	72	1	1	3	1	0	6	1	2	2	2	2008	2		2	1	1	0	0	0	0	0	0	0	0	0	0	0	0	0	0	0	0	9	0	0	0	0	0	0	1	0	0	0	0	0	0	0
832	163	61	1	5	9	1	0	4	1	4	3	3	2008	7		1	2	1	0	0	0	1	0	0	0	0	0	0	0	0	0	0	0	1	8	0	0	0	0	0	0	0	0	0	0	0	0	0	0
90	163	50	1	1	2	5	0	21	1	1	5	3	2008	3		2	7	1	0	0	0	0	0	0	0	0	0	0	0	0	0	0	0	0	8	0	0	0	0	0	0	0	0	0	0	0	0	0	0
1705	165	65	0	1	9	1	0	3	1	4	4	3	2008	6		1	1	1	0	0	0	0	0	0	0	0	0	0	0	0	0	0	0	0	2	0	0	0	0	0	0	0	0	0	0	0	0	0	0
22	164	73	1	2	9	1	0	10	1	3	5	3	2008	2		1	5	1	0	0	0	1	0	0	0	0	0	0	0	0	0	0	0	1	10	0	0	0	1	0	0	1	0	0	0	0	0	0	0
97	165	66	1	1	9	1	0	7	1	1	2	3	2008	7		1	1	1	0	0	0	1	0	0	0	0	0	0	0	0	0	0	0	1	6	0	0	0	0	0	0	1	1	0	0	0	0	0	0
425	165	76	1	1	1	1	0	4	1	3	5	3	2008	2		2	7	1	0	0	0	0	0	0	0	0	0	0	0	0	0	0	0	0	4	0	0	0	0	0	0	1	0	0	0	0	0	0	0
105	163	66	1	5	9	1	0	12	1	2	4	3	2008	2	6	1	1	1	0	0	0	1	0	0	0	0	0	1	0	0	0	0	0	1	2	0	0	0	0	0	0	0	0	0	0	0	0	0	0
107	165	65	0	1	9	1	0	7	1	3	3	3	2008	2		1	1	1	0	0	0	0	0	0	0	0	0	0	0	0	0	0	0	0	2	0	0	0	0	0	0	0	0	0	1	0	0	0	0
124	164	49	0	5	9	1	0	6	1	3	4	3	2008	7		1	1	1	0	0	0	0	0	0	0	0	0	0	0	0	0	0	0	0	2	0	0	0	0	0	1	0	0	0	0	0	0	0	0
124	164	44	1	5	9	1	0	15	1	3	4	3	2008	8		1	1	1	0	0	0	1	0	0	0	0	0	0	0	0	0	0	0	1	3	0	0	0	0	0	0	1	0	0	0	0	0	0	0
565	165	73	0	1	9	1	0	6	1	3	4	3	2008	2		1	1	1	0	0	0	0	0	0	0	0	0	0	0	0	0	0	0	0	2	0	0	0	0	0	0	0	0	0	0	0	0	0	0
103	163	65	1	1	1	1	0	3	1	3	4	1	2008	2	7	1	1	1	0	0	0	0	0	0	0	0	0	1	0	0	0	0	0	1	6	0	0	0	1	0	0	1	0	0	0	1	0	0	0
82	164	67	0	5	9	1	0	4	1	2	2	3	2008	2		1	1	1	0	0	0	0	0	0	0	0	0	0	0	0	0	0	0	0	8	0	0	0	0	0	0	0	0	0	0	0	0	0	0
41	163	52	0	1	2	1	0	9	1	3	3	3	2008	7	8	1	1	1	0	0	0	1	0	0	0	0	0	0	0	0	0	0	0	1	3	0	0	0	0	0	0	1	0	0	0	0	0	0	0
617	164	86	1	1	3	1	0	6	1	4	4	2	2008	2		1	2	1	0	0	0	0	0	0	0	0	0	0	0	0	0	0	0	0	3	1	0	0	0	0	1	0	0	0	0	0	0	0	0
125	163	64	0	5	9	1	0	10	1	3	4	3	2008	3		1	1	1	0	0	0	0	0	0	0	0	0	0	0	0	0	0	0	0	9	0	0	0	0	0	0	1	0	0	0	0	0	0	0
43	164	73	1	4	1	1	0	7	1	3	3	1	2008	2	7	2	1	1	0	0	0	1	0	0	0	0	0	0	0	0	0	0	0	1	2	0	0	0	0	0	0	0	0	0	0	0	0	0	0
123	165	72	1	4	9	1	0	27	1	3	4	3	2008	2		3	1	1	0	0	0	1	0	0	0	0	0	0	0	0	0	0	0	1	4	0	0	0	0	0	0	1	0	0	0	0	0	0	0
101	164	75	1	1	9	1	0	6	1	3	5	3	2008	2	7	2	1	1	0	0	0	1	0	0	0	0	0	0	0	0	0	0	0	1	3	0	0	0	0	0	0	0	0	0	0	0	0	0	0
105	163	58	1	1	9	1	0	15	1	3	5	3	2008	6		2	1	1	0	0	0	0	0	0	0	0	0	0	0	0	0	0	0	0	2	0	0	0	0	0	0	0	0	0	0	0	0	0	0
125	164	78	1	5	9	1	0	7	1	3	4	3	2008	2	7	1	1	1	0	0	0	0	0	0	0	0	0	0	0	0	0	0	0	0	3	0	0	0	0	0	0	1	0	0	0	0	0	0	0
94	163	64	1	3	1	1	0	2	1	3	4	1	2008	6		1	1	1	0	0	0	0	0	0	0	0	0	1	0	0	0	0	0	1	3	0	0	0	0	0	0	1	0	0	0	0	0	0	0
212	164	64	0	4	1	1	0	6	1	4	4	3	2008	6		1	1	1	0	0	0	0	0	0	0	0	0	0	0	0	0	0	0	0	3	0	1	0	0	0	0	1	0	0	0	0	0	0	0
91	163	81	0	1	4	1	0	4	1	1	5	3	2008	2		1	1	1	0	0	0	0	0	0	0	0	0	0	0	0	0	0	0	0	3	0	0	0	0	0	0	0	1	0	1	0	0	0	0
107	164	52	0	5	9	1	0	6	1	2	4	3	2008	6		1	1	1	0	0	0	1	0	0	0	0	0	0	0	0	0	0	0	1	3	0	0	0	0	0	0	1	0	0	0	0	0	0	0
41	164	73	0	2	9	3	0	8	1	3	3	3	2008	2		1	1	1	0	0	0	0	0	0	0	0	0	0	0	0	0	0	0	0	3	0	0	0	0	0	0	1	0	0	0	0	0	0	0
688	165	69	1	5	9	1	0	5	1	2	5	3	2008	99		1	1	1	0	0	0	0	0	0	0	0	0	0	0	0	0	0	0	0	3	0	0	0	0	0	0	1	0	0	0	0	0	0	0
119	163	68	1	1	9	6	1	1	1	4	4	3	2008	6		1	1	1	0	0	0	0	0	0	0	0	0	0	0	0	0	0	0	0	9	0	0	0	0	0	0	0	0	0	0	0	0	0	0
25	165	79	0	1	3	1	0	4	1	2	2	2	2008	2		1	1	1	0	0	0	0	0	0	0	0	0	0	0	0	0	0	0	0	2	0	0	0	0	0	0	0	0	0	0	0	0	0	0
41	165	58	0	2	9	5	0	15	1	3	3	3	2008	5		1	1	1	0	0	0	0	0	0	0	0	0	0	0	0	0	0	0	0	5	0	0	0	0	0	0	1	1	0	0	0	0	0	0
98	3	70	1	1	1	5	0	49	1	3	4	1	2008	2	5	1	1	1	0	0	0	0	0	0	0	0	0	1	1	0	0	0	0	1	2	0	0	0	0	0	0	0	0	0	0	0	0	0	0
155	165	51	0	1	1	1	0	3	1	1	4	3	2008	2	5	1	1	1	0	0	0	0	0	0	0	0	0	0	0	0	0	0	0	0	3	0	0	0	0	0	0	1	0	0	0	0	0	0	0
124	165	67	0	1	1	1	0	4	1	3	4	3	2008	2	5	1	1	1	0	0	0	0	0	0	0	0	0	0	0	0	0	0	0	0	2	0	0	0	0	0	0	0	0	0	0	0	0	0	0
152	165	67	1	2	1	1	0	5	1	1	5	3	2008	2	7	1	1	1	0	0	0	0	0	0	0	0	0	0	0	0	0	0	0	0	3	0	0	0	0	0	0	1	0	0	0	0	0	0	0
125	165	56	0	5	9	1	0	5	1	3	4	3	2008	7		1	1	1	0	0	0	0	0	0	0	0	0	0	0	0	0	0	0	0	2	0	0	0	0	0	0	0	0	0	0	0	0	0	0
42	164	78	0	2	9	1	0	9	1	3	3	3	2008	2		1	1	1	0	0	0	0	0	0	0	0	0	0	0	0	0	0	0	0	3	0	0	0	0	0	0	1	0	0	0	0	0	0	0
154	163	62	1	1	2	1	0	10	1	3	3	3	2008	6	8	1	1	1	0	0	0	0	0	0	0	0	0	1	0	0	0	0	0	1	2	0	0	0	0	0	0	0	0	0	0	0	0	0	0
22	165	74	1	1	9	1	0	6	1	3	5	3	2008	2		1	1	1	0	0	0	0	0	0	0	0	0	0	0	0	0	0	0	0	4	0	0	0	0	0	0	1	1	0	0	0	0	0	0
166	164	63	1	1	2	1	0	4	1	4	5	3	2008	3		1	1	1	0	0	0	1	0	0	0	0	0	0	0	0	0	0	0	1	9	0	0	0	0	0	0	1	0	0	0	0	0	0	0
202	165	57	1	2	4	3	0	8	1	4	5	3	2008	6	8	1	1	1	0	0	0	0	0	0	0	0	0	0	0	0	0	0	0	0	3	0	0	0	0	0	0	1	0	0	0	0	0	0	0
103	165	48	0	5	9	1	0	9	1	2	2	3	2008	5		1	1	1	0	0	0	0	0	0	0	0	0	0	0	0	0	0	0	0	2	0	0	0	0	0	0	0	0	0	0	0	0	0	0
150	165	77	0	1	3	1	0	8	1	1	4	3	2008	2	5	1	1	1	0	0	0	0	0	0	0	0	0	0	0	0	0	0	0	0	3	0	0	0	0	0	0	0	0	0	0	0	0	0	0
99	164	51	0	1	9	1	0	6	1	1	2	3	2008	5		1	1	1	0	0	0	0	0	0	0	0	0	0	0	0	0	0	0	0	9	0	0	0	0	0	0	1	0	0	0	0	0	0	0
273	165	81	0	2	2	5	0	9	1	3	5	3	2008	2		1	9	1	0	0	0	0	0	0	0	0	0	0	0	0	0	0	0	0	2	0	0	0	0	0	0	0	0	0	0	0	0	0	0
182	164	58	1	2	2	1	0	21	1	2	4	2	2008	8		1	1	1	0	0	0	0	0	0	0	0	0	0	0	0	0	0	0	0	2	0	0	0	0	0	0	0	0	0	0	0	0	0	0
40	163	64	0	2	9	6	1	41	1	3	3	3	2008	2		2	7	1	0	0	0	0	0	0	0	0	0	0	0	0	0	0	0	0	3	0	0	0	0	0	0	1	0	0	0	0	0	0	0
125	163	53	1	5	9	1	0	18	1	3	4	3	2008	7		1	1	1	0	0	0	1	0	0	1	0	0	0	0	0	0	0	0	1	8	0	0	0	0	0	0	0	0	0	0	0	0	0	0
424	163	81	1	1	1	1	0	8	1	1	5	3	2008	7		1	1	1	0	0	0	0	0	0	0	0	0	1	0	0	0	0	0	1	8	0	0	0	0	0	0	0	0	0	0	0	0	0	0
34	164	69	0	1	9	1	0	5	1	2	3	2	2008	2	7	1	1	1	0	0	0	0	0	0	0	0	0	0	0	0	0	0	0	0	2	0	0	0	0	0	0	0	0	0	0	0	0	0	0
160	164	71	1	5	9	1	0	10	1	2	4	3	2008	2	5	1	1	1	0	0	0	1	0	0	0	0	0	0	0	0	0	0	0	1	9	0	0	0	0	0	0	1	0	0	0	0	0	0	0
154	164	44	0	5	9	1	0	15	1	2	4	3	2008	6		1	1	1	0	0	0	0	0	0	0	0	0	0	0	0	0	0	0	0	2	0	0	0	0	0	0	0	0	0	0	0	0	0	0
22	165	79	1	1	9	1	0	5	1	3	5	3	2008	2		1	5	1	0	0	0	0	0	0	0	0	0	0	0	0	0	0	0	0	3	0	0	0	0	0	0	1	0	0	0	0	0	0	0
41	164	81	0	2	9	3	0	10	1	3	3	3	2008	2		1	1	1	0	0	0	0	0	0	0	0	0	0	0	0	0	0	0	0	2	0	0	0	0	0	0	0	0	0	0	0	0	0	0
329	3	62	1	1	9	9	0	47	1	2	3	2	2008	2	3	1	1	1	0	1	0	0	0	0	0	0	0	0	0	0	0	0	0	1	3	0	0	0	0	0	0	0	0	0	0	0	0	0	0
102	164	65	1	1	9	1	0	10	1	4	4	2	2008	2		1	1	1	0	0	0	0	0	0	0	0	0	0	0	0	0	0	0	0	3	0	0	0	0	0	0	1	0	0	0	0	0	0	0
22	164	73	1	1	9	1	0	6	1	3	5	3	2008	2		1	5	1	0	0	0	0	0	0	0	0	0	0	0	0	0	0	0	0	3	0	0	0	0	0	0	1	0	0	0	0	0	0	0
119	164	73	0	1	9	1	0	7	1	4	4	3	2008	2		1	1	1	0	0	0	0	0	0	0	0	0	0	0	0	0	0	0	0	2	0	0	0	0	0	0	0	0	0	0	0	0	0	0
173	165	71	0	5	9	1	0	5	1	2	4	3	2008	2		1	1	1	0	0	0	0	0	0	0	0	0	0	0	0	0	0	0	0	4	0	1	0	0	0	0	1	1	0	0	0	0	0	0
103	164	74	0	1	3	1	0	13	1	3	4	1	2008	2	7	1	1	1	0	0	0	0	0	0	0	0	0	0	0	0	0	0	0	0	3	0	0	0	0	0	0	1	0	0	0	0	0	0	0
104	163	85	0	1	3	3	0	5	1	3	4	1	2008	2	5	1	1	1	0	0	0	1	0	0	0	0	0	1	0	0	0	0	0	1	8	0	0	0	0	0	0	0	0	0	0	0	0	0	0
162	164	64	0	5	9	1	0	8	1	2	4	3	2008	7		2	7	1	0	0	0	1	0	0	0	0	0	0	0	0	0	0	0	1	3	0	0	0	0	0	0	1	0	0	1	0	0	0	0
124	164	57	0	5	9	1	0	4	1	3	4	3	2008	7		1	1	1	0	0	0	1	0	0	0	0	0	0	0	0	0	0	0	1	2	0	0	0	0	0	0	0	0	0	0	0	0	0	0
892	164	66	0	1	1	1	0	7	1	3	4	2	2008	2		2	1	1	0	0	0	0	0	0	0	0	0	0	0	0	0	0	0	0	2	0	0	0	0	0	0	0	0	0	0	0	0	0	0
111	164	66	0	1	9	1	0	6	1	4	4	3	2008	2		1	1	1	0	0	0	1	0	0	0	0	0	0	0	0	0	0	0	1	3	0	0	0	0	0	0	0	1	0	0	0	0	0	0
114	165	78	0	1	9	1	0	6	1	4	4	3	2008	2		1	1	1	0	0	0	0	0	0	0	0	0	0	0	0	0	0	0	0	2	0	0	0	0	0	0	0	0	0	0	0	0	0	0
82	165	79	1	5	9	1	0	11	1	2	2	3	2008	2	5	1	1	1	0	0	0	0	0	0	0	0	0	0	0	0	0	0	0	0	2	0	0	0	0	0	0	0	0	0	0	0	0	0	0
124	163	71	1	5	9	1	0	11	1	3	4	3	2008	2	7	1	1	1	0	0	0	1	0	0	0	0	0	0	0	0	0	0	0	1	8	0	0	0	0	0	0	0	0	0	0	0	0	0	0
453	164	56	1	1	1	1	0	11	1	3	4	3	2008	7		1	1	1	0	0	0	1	0	0	0	0	0	0	0	0	0	0	0	1	2	0	0	0	0	0	0	0	0	0	0	0	0	0	0
103	164	73	1	5	9	1	0	4	1	2	2	3	2008	2		2	1	1	0	0	0	0	0	0	0	0	0	0	0	0	0	0	0	0	3	0	0	0	0	0	0	1	0	0	0	0	0	0	0
931	164	78	1	1	9	1	0	5	1	1	3	3	2008	2	3	1	1	1	0	0	0	0	0	0	0	0	0	0	0	0	0	0	0	0	2	0	0	0	0	0	0	0	0	0	1	0	0	0	0
40	164	62	1	4	4	1	0	18	1	3	3	1	2008	3		2	7	1	0	0	0	0	0	0	0	0	0	0	0	0	0	0	0	0	3	0	0	0	0	0	0	1	0	0	0	0	0	0	0
40	516	47	1	2	9	1	0	36	1	3	3	3	2008	2		2	7	1	0	0	0	1	0	0	0	0	0	0	0	0	0	0	0	1	2	0	0	0	0	0	0	0	0	0	0	0	0	0	0
100	164	59	1	1	9	1	0	4	1	3	5	3	2008	2	8	2	1	1	0	0	0	0	0	0	0	0	0	0	0	0	0	0	0	0	3	0	0	0	0	0	0	0	0	0	0	0	0	0	0
116	165	60	0	4	9	1	0	31	1	3	4	3	2008	6		3	1	1	0	0	0	0	0	0	0	0	0	0	0	0	0	0	0	0	4	1	0	0	0	0	0	1	0	0	0	0	0	0	0
21	164	68	0	1	9	1	0	8	1	3	5	3	2009	2		1	1	1	0	0	0	0	0	0	0	0	0	0	0	0	0	0	0	0	10	0	0	0	0	0	0	0	0	1	0	0	0	0	0
125	165	78	0	1	3	1	0	1	0	3	4	3	2009	2	5	1	1	1	0	0	0	0	0	0	0	0	0	0	0	0	0	0	0	0	2	0	0	0	0	0	0	0	0	0	0	0	0	0	0
33	163	80	1	1	9	6	1	5	1	2	2	2	2009	2	7	1	1	1	0	0	0	0	0	0	0	1	0	1	0	1	0	0	0	1	2	0	0	0	0	0	0	0	0	0	0	0	0	0	0
88	164	57	1	5	4	1	0	6	1	1	5	3	2009	6		2	1	1	0	0	0	1	0	0	0	0	0	0	0	0	0	0	0	1	4	0	0	0	0	0	0	1	0	0	0	0	1	0	0
849	165	64	0	1	2	1	0	5	1	2	5	3	2009	6		1	1	1	0	0	0	0	0	0	0	0	0	0	0	0	0	0	0	0	3	1	0	0	0	0	0	0	0	0	0	0	0	0	0
106	164	55	1	1	9	1	0	3	1	2	2	3	2009	7		1	1	1	0	0	0	0	0	0	0	0	0	0	0	0	0	0	0	0	8	0	0	0	0	0	0	0	0	0	0	0	0	0	0
137	165	76	0	1	9	1	0	3	1	3	4	3	2009	2		1	1	1	0	0	0	0	0	0	0	0	0	0	0	0	0	0	0	0	3	0	0	0	0	0	0	0	1	0	0	0	0	0	0
320	165	77	1	1	9	1	0	7	1	2	4	2	2009	2	7	1	1	1	0	0	0	0	0	0	0	0	0	0	0	0	0	0	0	0	2	0	0	0	0	0	0	0	0	0	0	0	0	0	0
115	164	68	0	1	9	3	0	7	1	3	3	3	2009	6		1	1	1	0	0	0	0	0	0	0	0	0	0	0	0	0	0	0	0	3	0	0	0	0	0	0	1	0	0	0	0	0	0	0
33	163	65	1	1	9	1	0	8	1	2	2	2	2009	2		1	1	1	0	0	0	0	0	0	0	0	0	1	0	0	0	0	0	1	3	0	0	0	0	0	0	1	0	0	0	0	0	0	0
138	165	81	0	1	9	1	0	6	1	3	4	3	2009	2		1	1	1	0	0	0	0	0	0	0	0	0	0	0	0	0	0	0	0	2	0	0	0	0	0	0	0	0	0	1	0	0	0	0
297	165	77	0	1	1	1	0	2	1	3	5	3	2009	2		1	1	1	0	0	0	0	0	0	0	0	0	0	0	0	0	0	0	0	3	0	0	0	0	0	0	1	0	0	0	0	0	0	0
57	163	74	1	1	1	9	0	11	1	3	5	2	2009	2	7	3	99	1	0	0	0	0	0	0	0	1	0	1	0	0	0	0	0	1	2	0	0	0	0	0	0	0	0	0	0	0	0	0	0
453	164	51	0	1	1	1	0	7	1	1	5	3	2009	7		1	1	1	0	0	0	0	0	0	0	0	0	0	0	0	0	0	0	0	8	0	0	0	0	0	0	0	0	0	0	0	0	0	0
20	164	73	0	1	9	1	0	9	1	1	5	3	2009	2	8	1	1	1	0	0	0	0	0	0	0	0	0	0	0	0	0	0	0	0	3	0	0	0	1	0	0	0	0	0	0	0	0	0	0
723	163	76	0	1	1	1	0	5	1	3	5	3	2009	2		1	1	1	0	0	0	0	0	0	0	0	0	1	0	0	0	0	0	1	2	0	0	0	0	0	0	0	0	0	0	0	0	0	0
20	164	72	0	1	9	1	0	5	1	1	5	3	2009	2	5	1	1	1	0	0	0	1	0	0	0	0	0	0	0	0	0	0	0	1	2	0	0	0	0	0	0	0	0	0	0	0	0	0	0
1038	165	68	1	2	1	1	0	1	0	1	4	3	2009	3		1	1	1	0	0	0	0	0	0	0	0	0	0	0	0	0	0	0	0	3	0	0	0	0	0	0	1	0	0	0	0	0	0	0
114	164	63	0	1	9	3	0	10	1	3	3	3	2009	7		1	1	1	0	0	0	1	0	0	0	0	0	0	0	0	0	0	0	1	3	0	0	0	0	0	0	1	0	0	0	0	0	0	0
107	163	69	0	2	9	1	0	25	1	3	2	3	2009	2		2	1	1	0	0	0	0	0	0	0	1	0	0	0	0	0	0	0	1	4	0	0	0	0	0	0	1	1	0	0	0	0	0	0
186	165	59	0	5	9	1	0	4	1	2	4	3	2009	7		1	1	1	0	0	0	0	0	0	0	0	0	0	0	0	0	0	0	0	2	0	0	0	0	0	0	0	0	0	0	0	0	0	0
21	164	79	0	4	9	3	0	5	1	3	5	3	2009	2		1	1	1	0	0	0	0	0	0	0	0	0	0	0	0	0	0	0	0	3	0	0	0	0	0	0	1	0	0	0	0	0	0	0
93	164	60	1	1	1	1	0	9	1	1	5	3	2009	5		2	1	1	0	0	0	1	0	0	0	0	0	0	0	0	0	0	0	1	3	0	0	0	1	0	0	0	0	0	0	0	0	0	0
164	165	71	0	1	9	1	0	8	1	2	5	3	2009	2		1	1	1	0	0	0	0	0	0	0	0	0	0	0	0	0	0	0	0	3	0	0	0	0	0	0	1	0	0	0	0	0	0	0
118	163	81	1	1	9	3	0	7	1	2	2	3	2009	2	5	1	1	1	0	0	0	0	0	0	0	1	0	0	0	0	0	0	0	1	2	0	0	0	0	0	0	0	0	0	0	0	0	0	0
137	163	67	1	1	9	6	1	9	1	3	4	3	2009	2		1	1	1	0	0	0	0	0	0	0	0	0	0	0	1	0	0	0	1	4	1	0	0	1	0	0	0	0	0	0	0	0	0	0
192	163	70	1	5	9	1	0	6	1	2	4	3	2009	6		1	1	1	0	0	0	0	0	0	0	0	0	1	0	0	0	0	0	1	3	0	0	0	0	0	0	1	0	0	0	0	0	0	0
93	164	70	0	1	1	1	0	4	1	1	5	3	2009	2		1	1	1	0	0	0	0	0	0	0	0	0	0	0	0	0	0	0	0	8	0	0	0	0	0	0	0	0	0	1	0	0	0	0
204	164	77	1	5	9	1	0	11	1	2	4	3	2009	2		2	4	1	0	0	0	0	0	0	0	0	0	0	1	0	0	0	0	1	4	0	0	0	0	0	0	1	0	0	0	0	0	0	0
608	164	43	0	1	2	1	0	5	1	1	5	3	2009	7	4	1	1	1	0	0	0	0	0	0	0	0	0	0	0	0	0	0	0	0	8	0	0	0	0	0	0	0	0	0	0	0	0	0	0
849	165	55	0	1	9	1	0	5	1	1	4	3	2009	5		1	1	1	0	0	0	0	0	0	0	0	0	0	0	0	0	0	0	0	2	0	0	0	0	0	0	0	0	0	0	0	0	0	0
20	164	69	1	2	9	1	0	9	1	3	5	3	2009	2		2	7	1	0	0	0	1	0	0	0	0	0	0	0	0	0	0	0	1	3	0	0	0	0	0	0	0	1	0	0	0	0	0	0
298	164	65	0	4	9	1	0	4	1	1	3	3	2009	2		1	9	1	0	0	0	0	0	0	0	0	0	0	0	0	0	0	0	0	4	0	0	0	0	0	0	1	0	0	1	0	0	0	0
118	165	60	0	1	1	1	0	3	1	3	3	1	2009	5		1	1	1	0	0	0	0	0	0	0	0	0	0	0	0	0	0	0	0	2	0	0	0	0	0	0	0	0	0	0	0	0	0	0
118	164	88	1	1	9	3	0	7	1	2	2	3	2009	2	7	1	1	1	0	0	0	0	0	0	0	0	0	0	0	0	0	0	0	0	3	0	1	0	0	0	0	1	0	0	0	0	0	0	0
20	165	71	0	1	9	1	0	4	1	1	5	3	2009	2	3	1	1	1	0	0	0	0	0	0	0	0	0	0	0	0	0	0	0	0	2	0	0	0	0	0	0	0	0	0	0	0	0	0	0
1092	164	85	0	5	9	1	0	6	1	4	3	3	2009	2		1	2	1	0	0	0	1	0	0	0	0	0	0	0	0	0	0	0	1	2	0	0	0	0	0	0	0	0	0	0	0	0	0	0
769	165	73	1	1	1	1	0	5	1	3	4	2	2009	2		3	1	1	0	0	0	0	0	0	0	0	0	0	0	0	0	0	0	0	3	0	0	0	0	0	0	1	0	0	0	0	0	0	0
324	165	62	0	5	1	1	0	66	1	4	4	3	2009	7		1	1	1	0	0	0	0	0	0	0	0	0	0	0	0	0	0	0	0	2	0	0	0	0	0	0	0	0	0	0	0	0	0	0
118	163	59	0	1	9	3	0	12	1	2	2	3	2009	5		1	1	1	0	0	0	0	0	0	0	0	0	0	0	1	0	0	0	1	2	0	0	0	0	0	0	0	0	0	0	0	0	0	0
112	163	68	1	1	1	1	0	4	1	4	5	3	2009	2	6	1	1	1	0	0	0	0	0	0	0	1	0	0	0	0	0	0	0	1	4	0	0	0	0	0	0	0	0	0	0	1	0	0	0
194	164	80	0	1	9	1	0	6	1	1	5	3	2009	2	5	1	1	1	0	0	0	0	0	0	0	0	0	0	0	0	0	0	0	0	3	0	0	0	0	0	0	1	0	0	0	0	0	0	0
118	165	68	1	1	9	1	0	6	1	2	2	3	2009	2		1	1	1	0	0	0	0	0	0	0	0	0	0	0	0	0	0	0	0	3	0	0	0	0	0	0	1	0	0	0	0	0	0	0
100	165	73	0	5	9	1	0	2	1	2	4	3	2009	6		1	1	1	0	0	0	0	0	0	0	0	0	0	0	0	0	0	0	0	2	0	0	0	0	0	0	0	0	0	0	0	0	0	0
297	165	62	1	5	1	1	0	6	1	4	4	3	2009	5		1	1	1	0	0	0	0	0	0	0	0	0	0	0	0	0	0	0	0	2	0	0	0	0	0	0	0	0	0	0	0	0	0	0
300	165	83	1	1	1	1	0	6	1	1	3	3	2009	2		1	9	1	0	0	0	0	0	0	0	0	0	0	0	0	0	0	0	0	3	0	0	0	0	0	0	0	0	0	0	0	0	0	0
205	165	87	1	1	9	1	0	1	1	4	4	3	2009	2		1	1	1	0	0	0	0	0	0	0	0	0	0	0	0	0	0	0	0	2	0	0	0	0	0	0	0	0	0	0	0	0	0	0
83	163	77	0	1	9	1	0	9	1	2	2	3	2009	2	7	1	1	1	0	0	0	0	0	0	0	0	0	0	0	0	0	0	0	0	4	0	0	0	0	0	0	0	0	0	0	0	0	0	0
124	164	61	0	1	9	1	0	4	1	4	4	3	2009	6		1	1	1	0	0	0	1	0	0	0	0	0	0	0	0	0	0	0	1	4	0	0	0	0	0	0	1	1	0	0	0	0	0	0
106	165	59	1	5	9	1	0	5	1	2	4	3	2009	8		1	1	1	0	0	0	1	0	0	0	0	0	0	0	0	0	0	0	1	3	0	0	0	0	0	0	1	0	0	0	0	0	0	0
19	164	70	1	1	9	1	0	7	1	1	5	3	2009	2	3	1	1	1	0	0	0	0	0	0	0	0	0	0	0	0	0	0	0	0	2	0	0	0	0	0	1	0	0	0	0	0	0	0	0
1054	165	61	1	2	1	1	0	5	1	1	4	3	2009	6		3	99	1	0	0	0	0	0	0	0	0	0	0	0	0	0	0	0	0	3	0	0	0	0	0	0	0	0	0	0	0	0	0	0
216	165	68	1	5	1	1	0	10	1	1	5	3	2009	2		1	1	1	0	0	0	0	0	0	0	0	0	0	0	0	0	0	0	0	3	0	0	0	0	0	0	1	0	0	0	0	0	0	0
19	165	53	0	3	9	1	0	3	1	1	5	3	2009	3	8	1	1	1	0	0	0	0	0	0	0	0	0	0	0	0	0	0	0	0	2	0	0	0	0	0	0	0	0	0	0	0	0	0	0
396	164	71	0	1	1	1	0	6	1	3	2	3	2009	2	4	1	1	1	0	0	0	0	0	0	0	0	0	0	0	0	0	0	0	0	2	0	0	0	0	0	0	0	0	0	0	0	0	0	0
91	164	73	1	1	1	1	0	5	1	1	5	3	2009	2		1	1	1	0	0	0	0	0	0	0	0	0	0	0	0	0	0	0	0	8	0	0	0	0	0	0	0	0	0	1	0	0	0	0
20	164	62	0	1	9	1	0	16	1	3	5	3	2009	7		1	1	1	0	0	0	0	0	0	0	0	0	0	0	0	0	0	0	0	2	0	0	0	0	0	0	0	0	0	1	0	0	0	0
97	164	61	1	1	9	1	0	5	1	3	5	3	2009	2	8	2	1	1	0	0	0	1	0	0	0	0	0	0	0	0	0	0	0	1	3	0	0	0	1	0	0	0	0	0	0	0	0	0	0
137	164	70	0	2	9	1	0	6	1	3	4	3	2009	2		1	1	1	0	0	0	0	0	0	0	0	0	0	0	0	0	0	0	0	9	0	0	0	0	0	0	0	1	0	0	0	0	0	0
19	164	77	1	1	9	1	0	7	1	1	5	3	2009	2	7	1	1	1	0	0	0	0	0	0	0	0	0	0	0	0	0	0	0	0	2	0	0	0	0	0	0	0	0	0	0	0	0	0	0
485	164	70	0	1	9	1	0	17	1	3	3	2	2009	2		3	9	1	0	0	0	1	0	0	0	0	0	0	0	0	0	0	0	1	2	0	0	0	0	0	0	0	0	0	0	0	0	0	0
464	163	71	1	1	1	1	0	10	1	1	5	3	2009	2	7	1	1	1	0	0	0	0	0	0	1	0	0	1	0	0	0	0	0	1	8	0	0	0	0	0	0	0	0	0	0	0	0	0	0
93	164	56	1	1	1	1	0	7	1	1	2	3	2009	6		1	1	1	0	0	0	0	0	0	0	0	0	0	0	0	0	0	0	0	9	0	0	0	0	0	0	1	0	0	0	0	0	0	0
129	165	62	0	1	1	1	0	3	1	3	4	3	2009	5	8	1	1	1	0	0	0	0	0	0	0	0	0	0	0	0	0	0	0	0	3	0	0	0	0	0	0	1	0	0	1	0	0	0	0
694	165	65	1	1	1	1	0	13	1	3	4	3	2009	7		2	1	1	0	0	0	0	0	0	0	0	0	0	0	0	0	0	0	0	2	0	0	0	0	0	0	0	0	0	0	0	0	0	0
107	164	68	1	1	9	1	0	11	1	3	2	3	2009	7		2	1	1	0	0	0	0	0	0	0	0	0	0	0	0	0	0	0	0	2	0	0	0	0	0	0	0	0	0	0	0	0	0	0
117	164	68	0	1	3	1	0	7	1	3	3	1	2009	2	6	1	1	1	0	0	0	0	0	0	0	0	0	0	0	0	0	0	0	0	3	0	0	0	0	0	0	1	0	0	0	0	0	0	0
695	164	68	1	5	1	1	0	14	1	3	4	3	2009	2		3	1	1	0	0	0	1	0	0	1	0	0	0	0	0	0	0	0	1	8	0	0	0	0	0	0	0	0	0	0	0	0	0	0
20	165	66	0	1	9	1	0	4	1	1	5	3	2009	2	6	1	1	1	0	0	0	0	0	0	0	0	0	0	0	0	0	0	0	0	2	0	0	0	0	0	0	0	0	0	1	0	0	0	0
45	165	59	0	1	5	1	0	3	1	3	3	3	2009	7	8	1	1	1	0	0	0	0	0	0	0	0	0	0	0	0	0	0	0	0	2	0	0	0	0	0	0	0	0	0	0	0	0	0	0
613	164	82	0	1	3	1	0	8	1	3	4	1	2009	2		2	1	1	0	0	0	1	0	0	0	0	0	0	0	0	0	0	0	1	3	0	0	0	0	0	0	1	0	0	0	0	0	0	0
33	163	75	0	1	3	3	0	23	1	2	2	2	2009	2		1	1	1	0	0	0	0	0	0	0	1	0	0	0	0	0	0	0	1	3	0	0	0	0	0	0	1	0	0	0	0	0	0	0
42	164	72	0	5	9	3	0	9	1	3	3	3	2009	2		1	1	1	0	0	0	0	0	0	0	0	0	0	0	0	0	0	0	0	2	0	0	0	0	0	0	0	0	0	0	0	0	0	0
137	165	64	1	1	9	1	0	4	1	3	4	3	2009	99		1	1	1	0	0	0	0	0	0	0	0	0	0	0	0	0	0	0	0	3	0	0	0	1	0	0	0	0	0	0	0	0	0	0
20	164	77	0	1	9	1	0	4	1	3	5	3	2009	5		1	1	1	0	0	0	0	0	0	0	0	0	0	0	0	0	0	0	0	2	0	0	0	0	0	0	0	0	0	0	0	0	0	0
99	3	63	1	1	9	5	0	29	1	3	5	3	2009	7	8	2	1	1	0	0	0	0	0	0	0	0	0	1	0	0	0	0	0	1	8	0	0	0	0	0	0	0	0	0	0	0	0	0	0
108	164	82	0	1	1	1	0	5	1	3	3	1	2009	2	7	1	1	1	0	0	0	1	0	0	0	0	0	0	0	0	0	0	0	1	3	0	0	0	0	0	0	0	0	0	0	0	0	0	0
19	164	55	1	1	9	1	0	7	1	1	5	3	2009	6	8	1	1	1	0	0	0	0	0	0	0	0	0	0	0	0	0	0	0	0	8	0	0	0	0	0	0	0	0	0	0	0	0	0	0
134	164	64	1	1	1	1	0	6	1	3	4	3	2009	5	8	1	1	1	0	0	0	1	0	0	0	0	0	0	0	0	0	0	0	1	3	0	0	0	0	0	0	1	0	0	0	0	0	0	0
238	164	73	0	1	9	1	0	4	1	1	3	3	2009	2	5	1	1	1	0	0	0	0	0	0	0	0	0	0	0	0	0	0	0	0	3	0	0	0	0	0	0	1	0	0	0	0	0	0	0
773	165	59	0	5	4	1	0	7	1	2	2	3	2009	6	8	1	1	1	0	0	0	0	0	0	0	0	0	0	0	0	0	0	0	0	2	0	1	0	0	0	0	0	0	0	1	0	0	0	0
184	163	64	1	5	9	1	0	11	1	2	4	3	2009	7		1	1	1	0	0	0	0	0	0	0	0	0	0	0	0	0	0	0	0	2	0	0	0	0	0	0	0	0	0	0	0	0	0	0
21	165	58	0	3	9	1	0	2	1	1	5	3	2009	6	8	1	1	1	0	0	0	0	0	0	0	0	0	0	0	0	0	0	0	0	2	0	0	0	0	0	0	0	0	0	0	0	0	0	0
319	164	57	0	1	9	1	0	9	1	2	4	2	2009	6	8	1	1	1	0	0	0	0	0	0	0	0	0	0	0	0	0	0	0	0	8	0	0	0	0	0	0	0	0	0	1	0	0	0	0
108	163	62	0	1	4	1	0	3	1	3	3	1	2009	2		1	1	1	0	0	0	1	0	0	0	0	0	1	0	0	0	0	0	1	3	0	0	0	0	0	0	1	0	0	0	0	0	0	0
137	165	60	1	1	9	1	0	1	1	3	4	3	2009	99		1	1	1	0	0	0	0	0	0	0	0	0	0	0	0	0	0	0	0	2	0	0	0	0	0	0	0	0	0	0	0	0	0	0
179	164	79	1	1	9	3	0	12	1	2	5	3	2009	2		1	1	1	0	0	0	0	0	0	0	0	0	0	0	0	0	0	0	0	10	0	0	0	1	0	0	1	0	0	0	0	0	0	0
428	164	62	0	1	1	1	0	3	1	3	2	3	2009	6		1	1	1	0	0	0	0	0	0	0	0	0	0	0	0	0	0	0	0	8	0	0	0	0	0	0	0	0	0	0	0	0	0	0
21	164	76	0	1	9	1	0	5	1	3	5	3	2009	2		1	1	1	0	0	0	0	0	0	0	0	0	0	0	0	0	0	0	0	2	0	0	0	0	0	0	0	0	0	0	0	0	0	0
321	164	50	1	1	9	1	0	3	1	2	4	2	2009	6	8	1	1	1	0	0	0	0	0	0	0	0	0	0	0	0	0	0	0	0	8	0	0	0	0	0	0	0	0	0	0	0	0	0	0
118	165	50	0	1	9	1	0	6	1	2	2	3	2009	5		1	1	1	0	0	0	0	0	0	0	0	0	0	0	0	0	0	0	0	2	0	0	0	0	0	0	0	0	0	0	0	0	0	0
20	165	64	1	2	9	1	0	6	1	1	5	3	2009	5	8	1	1	1	0	0	0	0	0	0	0	0	0	0	0	0	0	0	0	0	2	0	0	0	0	0	0	0	0	0	0	0	0	0	0
113	163	61	0	1	4	1	0	5	1	3	3	1	2009	5		1	1	1	0	0	0	0	0	0	0	0	0	1	0	0	0	0	0	1	3	0	0	0	0	0	0	1	0	0	0	0	0	0	0
42	164	73	1	1	1	1	0	7	1	3	2	1	2009	2		1	1	1	0	0	0	0	0	0	0	0	0	0	0	0	0	0	0	0	8	0	0	0	0	0	0	0	0	0	0	0	0	0	0
114	165	69	1	1	9	1	0	4	1	3	3	3	2009	2		1	1	1	0	0	0	0	0	0	0	0	0	0	0	0	0	0	0	0	2	0	0	0	0	0	0	0	0	0	0	0	0	0	0
178	163	75	0	5	9	1	0	4	1	2	4	3	2009	2		1	1	1	0	0	0	0	0	0	0	0	0	0	0	0	0	0	0	0	2	0	0	0	0	0	0	0	0	0	0	0	0	0	0
682	165	64	0	1	9	1	0	6	1	1	5	3	2009	5	8	1	1	1	0	0	0	0	0	0	0	0	0	0	0	0	0	0	0	0	4	0	0	0	1	0	0	1	0	0	0	0	0	0	0
137	165	59	0	1	9	1	0	5	1	3	4	3	2009	99		1	1	1	0	0	0	0	0	0	0	0	0	0	0	0	0	0	0	0	2	0	0	0	0	0	0	0	0	0	0	0	0	0	0
20	164	57	0	1	9	1	0	5	1	3	5	3	2009	6		1	1	1	0	0	0	1	0	0	0	0	0	0	0	0	0	0	0	1	3	0	0	0	0	0	0	1	0	0	0	0	0	0	0
117	163	77	1	1	9	3	0	8	1	2	2	3	2009	2		1	1	1	0	0	0	0	0	0	0	0	0	1	0	0	0	0	0	1	5	0	0	0	0	0	0	1	0	1	0	0	0	0	0
137	164	81	0	1	9	1	0	12	1	3	4	3	2009	2		1	1	1	0	0	0	0	0	0	0	0	0	0	0	0	0	0	0	0	4	0	0	0	0	0	0	1	0	0	0	0	0	0	0
735	163	66	1	1	9	1	0	7	1	2	5	3	2009	2	7	1	1	1	0	0	0	0	0	0	0	1	0	0	0	0	0	0	0	1	2	0	0	0	0	0	0	0	0	0	0	0	0	0	0
113	164	82	1	1	3	1	0	4	1	3	3	1	2009	2	6	1	1	1	0	0	0	0	0	0	0	0	0	0	0	0	0	0	0	0	3	0	0	0	0	0	0	1	0	0	0	0	0	0	0
42	164	71	0	2	2	1	0	9	1	3	2	1	2009	2		1	1	1	0	0	0	1	0	0	0	0	0	0	0	0	0	0	0	1	9	0	0	0	0	0	0	1	0	0	0	0	0	0	0
20	165	77	1	1	9	1	0	7	1	3	5	3	2009	2		1	5	1	0	0	0	0	0	0	0	0	0	0	0	0	0	0	0	0	3	0	0	0	0	0	1	1	0	0	0	0	0	0	0
300	165	57	0	1	4	1	0	3	1	1	3	3	2009	5		1	1	1	0	0	0	0	0	0	0	0	0	0	0	0	0	0	0	0	2	0	0	0	0	0	0	0	0	0	0	0	0	0	0
186	165	69	0	5	9	1	0	3	1	2	4	3	2009	2		1	1	1	0	0	0	0	0	0	0	0	0	0	0	0	0	0	0	0	3	0	0	0	0	0	0	1	0	0	1	0	0	0	0
1601	3	65	1	1	1	1	0	14	1	3	4	3	2009	2		1	1	1	0	0	0	0	0	0	0	0	0	1	0	0	0	0	0	1	9	0	0	0	0	0	0	1	0	0	0	0	0	0	0
42	164	73	0	2	1	1	0	9	1	3	2	1	2009	2		1	1	1	0	0	0	0	0	0	0	0	0	0	0	0	0	0	0	0	2	0	0	0	0	0	0	0	0	0	0	0	0	0	0
69	165	61	0	1	1	9	0	7	1	3	5	2	2009	3		3	99	1	0	0	0	0	0	0	0	0	0	0	0	0	0	0	0	0	8	0	0	0	0	0	0	0	0	0	0	0	0	0	0
33	163	50	0	1	9	1	0	14	1	2	2	2	2009	7		1	1	1	0	0	0	0	0	0	0	0	0	0	0	0	0	0	0	0	2	0	0	0	0	0	0	0	0	0	0	0	0	0	0
20	164	83	1	1	9	5	0	5	1	1	5	3	2009	2	7	1	1	1	0	0	0	0	0	0	0	0	0	0	0	0	0	0	0	0	3	0	0	1	0	0	0	1	0	0	1	0	0	0	0
20	163	69	1	1	9	1	0	9	1	3	5	3	2009	2		1	1	1	0	0	0	0	0	0	0	1	0	1	0	0	0	0	0	1	3	0	0	0	0	0	0	1	0	0	0	0	0	0	0
146	165	65	0	1	1	1	0	3	1	4	5	3	2009	6	2	1	1	1	0	0	0	0	0	0	0	0	0	0	0	0	0	0	0	0	3	0	0	0	1	0	0	0	0	0	0	0	0	0	0
97	165	64	1	1	9	1	0	6	1	3	5	3	2009	8	10	2	1	1	0	0	0	0	0	0	0	0	0	0	0	0	0	0	0	0	2	0	0	0	0	0	0	0	0	0	0	0	0	0	0
125	165	74	1	1	1	1	0	3	1	3	4	3	2009	2	5	1	1	1	0	0	0	0	0	0	0	0	0	0	0	0	0	0	0	0	2	0	0	0	0	0	1	0	0	0	0	0	0	0	0
21	164	64	0	1	9	1	0	8	1	1	5	3	2009	5	8	1	1	1	0	0	0	1	0	0	0	0	0	0	0	0	0	0	0	1	2	0	1	0	0	0	0	0	0	0	0	0	0	0	0
136	164	77	0	1	9	1	0	9	1	4	4	3	2009	2		1	1	1	0	0	0	1	0	0	0	0	0	0	0	0	0	0	0	1	2	0	0	0	0	0	0	0	0	0	1	0	0	0	0
102	164	60	0	1	9	1	0	5	1	3	5	3	2009	4	8	2	1	1	0	0	0	0	0	0	0	0	0	0	0	0	0	0	0	0	8	0	0	0	0	0	0	0	0	0	0	0	0	0	0
553	164	56	1	1	4	1	0	4	1	3	4	2	2009	2		1	1	1	0	0	0	0	0	0	0	0	0	0	0	0	0	0	0	0	8	0	0	0	0	0	0	0	0	0	0	0	0	0	0
137	165	50	1	2	9	1	0	2	1	3	4	3	2009	99		1	1	1	0	0	0	0	0	0	0	0	0	0	0	0	0	0	0	0	2	0	0	0	0	0	0	0	0	0	0	0	0	0	0
100	163	61	1	1	9	1	0	9	1	3	5	3	2009	8		2	1	1	0	0	0	0	0	0	0	0	0	0	0	0	0	0	0	0	8	0	0	0	0	0	0	0	0	0	0	0	0	0	0
118	164	70	0	1	9	1	0	7	1	2	2	3	2009	2		1	1	1	0	0	0	0	0	0	0	0	0	0	0	0	0	0	0	0	3	0	0	0	0	0	0	1	0	0	0	0	0	0	0
43	165	63	1	1	1	1	0	4	1	3	2	1	2009	6		1	1	1	0	0	0	0	0	0	0	0	0	0	0	0	0	0	0	0	2	0	0	0	0	0	0	0	0	0	0	0	0	0	0
233	165	54	0	3	9	1	0	4	1	1	4	3	2009	3		2	1	1	0	0	0	0	0	0	0	0	0	0	0	0	0	0	0	0	3	0	0	0	0	0	0	0	1	0	0	0	0	0	0
20	164	62	0	1	9	1	0	7	1	3	5	3	2009	6		1	5	1	0	0	0	0	0	0	0	0	0	0	0	0	0	0	0	0	5	1	0	1	0	0	0	1	0	0	0	0	0	0	0
113	164	60	0	1	9	1	0	7	1	3	3	3	2009	6		1	1	1	0	0	0	0	0	0	0	0	0	0	0	0	0	0	0	0	10	0	0	0	0	0	0	1	0	0	0	0	0	0	0
156	165	80	0	1	1	1	0	7	1	1	4	3	2009	2	5	1	1	1	0	0	0	0	0	0	0	0	0	0	0	0	0	0	0	0	3	0	0	0	0	0	0	1	0	0	0	0	0	0	0
137	164	49	0	2	9	1	0	5	1	3	4	3	2009	99		1	1	1	0	0	0	1	0	0	0	0	0	0	0	0	0	0	0	1	8	0	0	0	0	0	0	0	0	0	0	0	0	0	0
320	163	76	1	1	9	1	0	18	1	2	3	3	2009	2	7	1	1	1	0	0	0	0	0	0	0	0	0	1	0	0	0	0	0	1	3	0	0	0	0	0	0	1	0	0	0	0	0	0	0
1341	165	83	0	5	9	1	0	5	1	4	3	3	2009	99		1	2	1	0	0	0	0	0	0	0	0	0	0	0	0	0	0	0	0	2	0	0	0	0	0	0	0	0	0	0	0	0	0	0
20	164	82	0	1	9	6	1	1	1	3	5	3	2009	2		1	5	1	0	0	0	0	0	0	1	0	0	0	0	0	0	0	0	1	4	0	0	0	0	0	0	1	0	0	1	0	0	0	0
319	165	77	1	1	9	1	0	5	1	2	3	3	2009	2	6	1	1	1	0	0	0	0	0	0	0	0	0	0	0	0	0	0	0	0	4	0	0	0	0	0	0	1	0	0	0	0	0	0	0
42	165	74	0	5	9	1	0	6	1	3	3	3	2009	2		1	1	1	0	0	0	0	0	0	0	0	0	0	0	0	0	0	0	0	2	0	0	0	0	0	0	0	0	0	0	0	0	0	0
608	164	67	0	4	2	1	0	7	1	1	5	3	2009	7	8	1	1	1	0	0	0	0	0	0	0	0	0	0	0	0	0	0	0	0	2	0	0	0	0	0	0	0	0	0	0	0	0	0	0
93	164	55	0	1	4	1	0	10	1	1	5	3	2009	5		1	1	1	0	0	0	1	0	0	0	0	0	0	0	0	0	0	0	1	9	0	0	0	0	0	0	1	0	0	0	0	0	0	0
98	164	73	1	1	9	1	0	7	1	3	5	3	2009	2	7	2	1	1	0	0	0	0	0	0	0	0	0	0	0	0	0	0	0	0	9	0	0	0	0	0	0	1	0	0	0	0	0	0	0
19	165	56	0	1	9	1	0	3	1	1	5	3	2009	6	8	1	1	1	0	0	0	0	0	0	0	0	0	0	0	0	0	0	0	0	2	0	0	0	0	0	0	0	0	0	0	0	0	0	0
130	164	57	1	1	1	1	0	5	1	3	3	1	2010	5		1	1	1	0	0	0	0	0	0	0	0	0	0	0	0	0	0	0	0	8	0	0	0	0	0	0	0	0	0	0	0	0	0	0
167	164	61	1	1	9	1	0	6	1	1	3	3	2010	5		1	1	1	0	0	0	0	0	0	0	0	0	0	0	0	0	0	0	0	10	0	0	0	0	0	0	1	1	0	0	0	0	0	0
34	164	61	1	1	1	1	0	12	1	3	4	1	2010	6		1	1	1	0	0	0	0	0	0	0	0	0	0	0	0	0	0	0	0	3	0	0	0	0	0	0	1	0	0	0	0	0	0	0
111	165	58	0	2	9	1	0	4	1	2	2	3	2010	2	3	1	1	1	0	0	0	0	0	0	0	0	0	0	0	0	0	0	0	0	4	0	0	0	0	0	0	1	0	0	0	0	0	0	0
157	164	76	0	1	9	1	0	4	1	2	4	3	2010	2	7	1	1	1	0	0	0	0	0	0	0	0	0	0	0	0	0	0	0	0	2	0	0	0	0	0	0	0	0	0	1	0	0	0	0
97	164	72	0	2	9	1	0	2	1	3	4	3	2010	2	4	1	1	1	0	0	0	1	0	0	0	0	0	0	0	0	0	0	0	1	5	0	0	0	0	0	0	1	1	0	1	0	0	0	0
110	164	64	0	1	9	1	0	4	1	2	2	3	2010	5		1	1	1	0	0	0	0	0	0	0	0	0	0	0	0	0	0	0	0	8	0	1	0	0	0	0	0	0	0	1	0	0	0	0
20	164	73	1	1	9	1	0	7	1	1	5	3	2010	2	7	1	1	1	0	0	0	0	0	0	0	0	0	0	0	0	0	0	0	0	5	0	0	0	1	0	0	0	1	0	0	0	0	0	0
86	165	57	1	1	9	1	0	3	1	4	4	2	2010	5		1	1	1	0	0	0	0	0	0	0	0	0	0	0	0	0	0	0	0	2	0	0	0	0	0	0	0	0	0	0	0	0	0	0
472	165	85	0	2	3	1	0	11	1	3	5	3	2010	2		1	99	1	0	0	0	0	0	0	0	0	0	0	0	0	0	0	0	0	2	0	0	0	0	0	0	0	0	0	0	0	0	0	0
340	164	84	0	1	9	1	0	8	1	2	4	2	2010	2	3	1	1	1	0	0	0	0	0	0	0	0	0	0	0	0	0	0	0	0	9	0	0	0	0	0	0	0	1	0	0	0	0	0	0
915	163	64	1	3	1	1	0	11	1	3	4	2	2010	5		2	1	1	0	0	0	0	0	0	0	0	0	1	0	0	0	0	0	1	2	0	0	0	0	0	0	0	0	0	0	0	0	0	0
96	3	54	1	1	2	5	0	104	1	1	5	3	2010	99		1	1	1	0	0	0	0	0	0	0	0	0	1	0	1	0	0	0	1	3	1	0	0	0	0	0	0	0	0	0	0	0	0	0
34	164	72	1	1	1	1	0	6	1	3	4	1	2010	2		1	2	1	0	0	0	0	0	0	0	0	0	0	0	0	0	0	0	0	4	0	0	0	0	0	0	1	1	0	0	0	0	0	0
19	165	62	0	3	9	1	0	4	1	1	5	3	2010	3	8	1	1	1	0	0	0	0	0	0	0	0	0	0	0	0	0	0	0	0	2	0	0	0	0	0	0	0	0	0	0	0	0	0	0
119	164	70	1	1	9	1	0	7	1	3	4	3	2010	2	6	1	2	1	0	0	0	0	0	0	0	0	0	0	0	0	0	0	0	0	2	0	0	0	0	0	0	0	0	0	0	0	0	0	0
113	164	66	0	1	9	1	0	4	1	3	4	3	2010	2	6	1	2	1	0	0	0	0	0	0	0	0	0	0	0	0	0	0	0	0	3	0	0	0	0	0	0	1	0	0	0	0	0	0	0
185	164	69	0	1	1	1	0	7	1	3	3	3	2010	2	5	1	1	1	0	0	0	0	0	0	0	0	0	0	0	0	0	0	0	0	2	0	0	0	0	0	0	0	0	0	0	0	0	0	0
110	165	54	0	1	9	1	0	5	1	2	2	3	2010	6		1	1	1	0	0	0	0	0	0	0	0	0	0	0	0	0	0	0	0	4	0	0	0	0	0	0	1	1	0	0	0	0	0	0
2182	165	78	1	1	3	1	0	4	1	1	4	3	2010	2		1	99	1	0	0	0	0	0	0	0	0	0	0	0	0	0	0	0	0	3	0	0	0	1	0	0	0	0	0	0	0	0	0	0
34	163	79	1	2	3	3	0	19	1	3	4	1	2010	2		1	2	1	0	0	0	0	0	0	0	1	0	1	0	0	0	0	0	1	4	0	0	0	0	0	0	0	0	0	0	1	0	0	0
20	165	73	1	1	9	1	0	5	1	1	5	3	2010	2	6	1	1	1	0	0	0	0	0	0	0	0	0	0	0	0	0	0	0	0	2	0	0	0	0	0	0	0	0	0	0	0	0	0	0
128	164	80	1	1	3	1	0	4	1	3	3	1	2010	2	7	1	1	1	0	0	0	0	0	0	0	0	0	0	0	0	0	0	0	0	3	0	0	0	0	0	0	1	0	0	0	0	0	0	0
19	164	81	1	1	9	3	0	12	1	1	5	3	2010	2	5	1	1	1	0	0	0	0	0	0	0	0	0	0	0	0	0	0	0	0	3	0	0	0	0	0	0	0	0	0	0	0	1	0	0
35	164	74	1	1	3	3	0	5	1	2	2	2	2010	2	8	1	1	1	0	0	0	0	0	0	0	0	0	0	0	0	0	0	0	0	10	0	0	0	0	0	0	1	1	0	1	0	0	0	0
130	164	64	0	2	4	1	0	5	1	3	3	1	2010	4		1	1	1	0	0	0	1	0	0	0	0	0	0	0	0	0	0	0	1	8	0	0	0	0	0	0	0	0	0	0	0	0	0	0
733	165	49	0	1	2	1	0	3	1	4	3	3	2010	5		1	1	1	0	0	0	0	0	0	0	0	0	0	0	0	0	0	0	0	3	0	0	0	0	0	0	0	0	0	0	0	1	0	0
142	165	65	0	5	9	1	0	5	1	2	3	3	2010	2		1	1	1	0	0	0	0	0	0	0	0	0	0	0	0	0	0	0	0	2	0	0	0	0	0	0	0	0	0	0	0	0	0	0
[truncated: 652 more rows]
[truncated: 16 more columns]
